# Supplementary material for: Hierarchical Regulatory Networks Reveal Conserved Drivers of Plant Drought Response at the Cell‐Type Level
Source: Adv Sci (Weinh). 2025 Mar 16;12(18):2415106. doi: 10.1002/advs.202415106 (PMC12079547; doi:10.1002/advs.202415106)
Supplement: Supplementary file 2 — Supplemental Tables [file ADVS-12-2415106-s001.xlsx]

## Sheet: Supplemental tables
Table S1. Summary of data resources.
Table S2. The co-expressed gene modules in drought stress projects base on MEGENA.
Table S3. Co-function network according to multi-omics data.
Table S4. Correlation network analysis.
Table S5. The enrichment analysis for co-functions, cell-type marker, and methylation-dependent cis-eQTL gene signatures.
Table S6. Identification of drought response network regulatory.
Table S7. Functional evolution of drought response drivers in different species based on M-MAD.
Table S8. Protein-protein interactions of drought response drivers based on CF-MS.
Table S9. Identify interacting proteins based on 11 machine learning.
Table S10. Primer information.

## Sheet: Table S1
Supplemental Table 1. Summary of data resources.
Project ID	Project information	Year	PubMed ID	Sample Number
PRJEB4922	1000 Plant (1KP) Transcriptomes	2013	31645766	1344
PRJNA273563	1001 Genomes: A Catalog of Arabidopsis thaliana Genetic Variation	2015	27293186	1135
PRJNA730707	A 3D gene expression atlas of the floral meristem based on spatial reconstruction of single nucleus RNA sequencing data	2021	35595749	2
PRJNA766686	A flavonoid-attracted Aeromonas spp enhances plant drought resistance without cry-for-help [Plant_RNA-seq] (thale cress)	2021	35842464	12
PRJNA551314	A guiding role of the Arabidopsis circadian clock in cell differentiation revealed by time-series single-cell RNA sequencing	2022	-	827
PRJNA379803	A high temperature RNA-seq dataset for studies of gene expression variation in the MAGIC line resource of Arabidopsis thaliana	2017	28464948	103
PRJNA562309	A lamin-like protein OsNMCP1 regulates drought resistance and root growth partially through chromatin accessibility modulation by interacting with a chromatin remodeler OsSWI3C in rice (Japanese rice)	2019	32129897	29
PRJNA511671	A large-scale circular RNA profiling reveals universal molecular mechanisms responsive to drought stress in maize and Arabidopsis	2018	30715761	36
GSE151451	A Multimodal Study of Wild Tomato Species Introgressions Unravels the Genetic Basis of Transcriptome and Metabolome Variation in Important Fruit Traits	2020	-	523
PXD012810; PXD012865; PXD012969; PXD013004; PXD013080; PXD013093; PXD013198; PXD013213; PXD013214; PXD013264; PXD013280; PXD013281; PXD013282; PXD013300; PXD013320; PXD013321; PXD013322; PXD013369 PXD013704; PXD013735; PXD014617	A Pan-plant Protein Complex Map Reveals Deep Conservation and Novel Assemblies	2020	32191846	13
PRJNA754157	A root phloem pole cell atlas reveals common transcriptional states in protophloem-adjacent cells	2022	35927456	6
PRJNA640389	A single cell Arabidopsis root atlas reveals developmental trajectories in wild type and cell identity mutants	2020	35134336	19
PRJNA666436	A single cell view of the transcriptome during lateral root initiation in Arabidopsis thaliana	2020	33822225	7
PRJNA750934	A single-cell morpho-transcriptomic map of brassinosteroid action in the Arabidopsis root	2021	34358681	2
PRJNA517021	A Single-Cell RNA Sequencing Profiles the Developmental Landscape of Arabidopsis Root	2019	-	1
PRJNA506820	A stress-responsive bZIP transcription factor OsbZIP62 improves drought and oxidative resistance in rice (Asian cultivated rice)	2018	-	12
PRJNA822865	Abiotic stress treated indica rice plants	2022	-	12
PRJNA368916	An RNA-seq dataset for studies of gene expression variation in the MAGIC line resource of Arabidopsis thaliana	2017	28179367	209
PRJNA938512	Analysis of reversibility of transcriptome responses to abiotic stress conditions in Arabidopsis thaliana (thale cress)	2023	37403356	57
PRJEB6953	Bisulfite sequencing of wild type plants and H1 mutants	2015	-	12
PRJNA484081	Brassica napus and Arabidopsis LEA and VOC gene function	2018	-	56
PRJNA706859	CaGrx in Arabidopsis thaliana under drought response	2021	-	3
PRJNA559405	CDK8 is associated with RAP2.6 and SnRK2.6 and positively modulates abscisic acid signaling and drought response in Arabidopsis (thale cress)	2019	32619295	12
PRJNA746711	Chickpea Metallothionein 1 in Arabidopsis thaliana under drought stress	2021	34988675	2
PRJNA497262	CLso induced potato and tomato transcriptome	2018	-	27
PRJNA552220	Comparative transcriptome analysis between resistant and susceptible tomato lines uncovers the response mechanism of Cf-16-mediated resistance to Cladosporium fulvum (tomato)	2019	31959099	24
PRJNA605919	Comparative transcriptome analysis of two indica rice cultivars sonasal (SN) and long grain rice (LGR).	2020	-	36
PRJNA608550	Comparative transcriptomics and co-expression networks reveal tissue- and genotype-specific responses to reproductive-stage drought stress in rice (Oryza sativa L.) [flag-leaf] (Asian cultivated rice)	2020	32987927	16
PRJNA608552	Comparative transcriptomics and co-expression networks reveal tissue- and genotype-specific responses to reproductive-stage drought stress in rice (Oryza sativa L.) [panicle] (Asian cultivated rice)	2020	32987927	16
PRJNA805550	Constitutive expression of JASMONATE RESISTANT 1 elevates content of several jasmonates and primes Arabidopsis thaliana to better withstand drought (thale cress)	2022	35864601	18
PRJNA631899	CP31A, a Rice Chloroplast Ribonucleoprotein Gene, Regulates Chloroplast mRNA Stability Conferring Drought and Cold Tolerance	2020	-	9
PRJNA783477	D14 drought stress and recovery transcriptome	2021	-	18
PRJNA831275	Determination of transcriptomic changes associated with progressive drought stress in ethanol treated vs non-treated control Arabidopsis plants (thale cress)	2022	36003026	30
PRJNA628020	Differential Gene Expression in Indica rice cultivars during drought stress	2020	-	8
PRJNA923491	Differential transcriptional regulation of drought stress revealed by comparative RNA-seq analysis of contrasting indica rice from North East India	2023	-	4
PRJNA483528	Dissecting drought stress responses of closely related Brassicaceae	2018	-	63
PRJEB44402	Distinct Cellular Strategies Determine Sensitivity to Mild Drought of Arabidopsis Natural Accessions	2021	-	12
PRJNA678377	Distinct identities of leaf phloem cells revealed by single cell transcriptomics	2021	33955487	6
GSE183987	DNA methylation underpins the epigenomic landscape regulating genome transcription in Arabidopsis	2022	36127735	130
PRJNA237342	DNA methylation variation in Arabidopsis has a genetic basis and appears to be involved in local adaptation	2014	25939354	323
GSE169497	DNA methylation-free Arabidopsis reveals crucial roles of DNA methylation in regulating gene expression and plant development	2022	36127735	30
PRJNA769649	Drought and copper stresses on grapevine and alleviating effects of 5-aminolevulinic acid (ALA) on the above two kinds of stresses	2021	-	15
PRJNA701362	Drought induced comparative transcriptome profile of two indigenous aromatic rice cultivars of West Bengal, India (Oryza sativa L., Cultivar Jamainadu and Badshabhog)	2021	-	2
PRJEB45633	Drought responsive miRNome of rice	2021	31925598;29133823	2
PRJNA497985	Drought tolerance studies on stay green mutants of rice	2018	-	1
PRJNA513117	drought treat Arabidopsis thaliana sequencing	2019	-	6
PRJNA497883	Dynamics of Gene Expression in Single Root Cells of Arabidopsis thaliana	2019	30923229	6
PRJEB21223	Early expressed genes of Solanum lycopersicum-pathogen interaction	2017	28743967	34
PRJNA825164	Ectopic Expression of Dendrobium catenatum DcCIPK24 Increases Drought and Salt Tolerance through ROS Scavenging in Transgenic Arabidopsis	2022	-	27
PRJNA319904	Epigenomic and genome structural diversity in a worldwide collection of Arabidopsis thaliana	2016	27419873	728
PRJNA380541	Epistatic and allelic interactions control expression of ribosomal RNA gene clusters in Arabidopsis thaliana	2017	-	192
PRJNA356175	Expression data for drought stress treatment in OsSGL-Overexpressing rice seedlings	2016	-	2
PRJNA232536	Expression profiling during arabidopsis/downy mildew interaction reveals a highly-expressed effector that attenuates responses to salicylic acid.	2013	25329884	204
PRJNA224705	EXPRSS: an Illumina based high-throughput expression-profiling method to reveal transcriptional dynamics - II	2013	24884414	97
PRJNA245231	Fine kinetic transcriptome analysis during jasmonate signaling	2014	24820026	83
PRJNA382136	Fine scale time-series RNA-Seq of shoot and root responses to Nitrogen supply	2017	29769331	114
PRJNA547502	Florigen Accelerates Secondary Cell Wall Biogenesis to Harmonize Vascular Maturation with flowering and reproductive phase Development (tomato)	2019	-	32
PRJNA664874	FlsnRNA-seq: protoplasting-free full-length single-nucleus RNA profiling in plants	2021	-	2
PRJNA986658	Functional analysis of SNS1 in Arabidopsis	2023	-	40
PRJDB5858	Gauss-Power mixing Distributions in RNA-seq data of Arabidopsis thaliana	2018	-	188
PRJNA762295	Gene expression profiling of drought-sensitive (IR64) and tolerant (N22) rice cultivars (Asian cultivated rice)	2021	-	12
PRJNA716169	Gene Expression Variation in Arabidopsis Embryos at Single-Nucleus Resolution	2021	34142712	8
PRJNA670815	Genetic improvement of rice for abiotic and biotic stress tolerance using molecular breeding, especially drought, submergence and bacterial blight disease	2020	-	297
PRJNA358059	Genetic influences on gene expression in Arabidopsis thaliana	2016	28464948	193
PRJNA666694	Genome-wide analysis of VlbZIP30-targeted genes involved in drought responses in grapevine (Vitis vinifera) (wine grape)	2020	-	2
PRJNA527848	Genome-wide identification of SNAC1-targeted genes involved in drought response in rice (Japanese rice)	2019	31402926	30
PRJNA734967	Genome-wide investigation on transcriptional responses to drought stress in wild and cultivated rice	2021	-	60
PRJNA496614	Genome-wide screening of drought-responsive long noncoding RNAs in rice (Japanese rice)	2018	-	8
PRJNA613213	Genome-wide transcriptome changes under nitrogen (N), water (W) and N+W stress in root and shoot tissues of contrasting rice genotypes, IR 64 and Nagina 22 at seedling stage (Asian cultivated rice)	2020	-	16
PRJNA750649	GI is a repressor of ABA transcriptional responses and sensitivity in Arabidopsis (thale cress)	2021	35859344	48
PRJNA577177	Global Dynamic Molecular Profiling of Stomatal Lineage Cell Development by Single-Cell RNA Sequencing	2020	35218590	19
PRJNA378182	Global gene regulation in tomato plant (Solanum lycopersicum) responding to vector (Bactericera cockerelli) feeding and pathogen (Candidatus Liberibacter solanacearum�) infection	2018	29619663	26
PRJNA494179	Global identification of Arabidopsis lncRNAs reveals the regulation of MAF4 by a natural antisense RNA (thale cress)	2018	30498193	82
PRJNA851974	Grape berry response to heatwaves in a climate change scenario: a physiological, transcriptional, and metabolic overview (wine grape)	2022	36559686	66
PRJNA888237	Grape transcriptome sequencing under drought stress	2022	37882275	36
PRJNA1020649	Arabidopsis thaliana (thale cress)	2023	-	6
PRJDB15187	Arabidopsis thaliana (thale cress)	2023	-	12
PRJDB14236	Arabidopsis thaliana (thale cress)	2023	-	27
PRJDB9678	Arabidopsis thaliana (thale cress)	2022	-	32
PRJNA658104	Arabidopsis thaliana (thale cress)	2020	-	30
PRJNA629080	Arabidopsis thaliana (thale cress)	2020	-	2
PRJDB7363	Arabidopsis thaliana (thale cress)	2019	-	18
PRJDB6535	Arabidopsis thaliana (thale cress)	2019	-	8
PRJNA490078	Arabidopsis thaliana (thale cress)	2018	-	16
PRJNA408323	Arabidopsis thaliana (thale cress)	2017	-	8
PRJNA395944	Arabidopsis thaliana (thale cress)	2017	-	8
PRJNA394661	Arabidopsis thaliana (thale cress)	2017	29084945	29
PRJNA368978	Arabidopsis thaliana (thale cress)	2017	29707792;28986422	29
PRJNA362994	Arabidopsis thaliana (thale cress)	2017	28586434	8
PRJNA320996	Arabidopsis thaliana (thale cress)	2016	-	8
PRJNA311178	Arabidopsis thaliana (thale cress)	2016	29021802	14
PRJNA305733	Arabidopsis thaliana (thale cress)	2015	27512016	9
PRJNA295538	Arabidopsis thaliana (thale cress)	2015	-	8
PRJNA288813	Arabidopsis thaliana (thale cress)	2015	26764377	6
PRJNA285758	Arabidopsis thaliana (thale cress)	2015	26973665	8
PRJNA277424	Arabidopsis thaliana (thale cress)	2015	26089831	39
PRJNA264526	Arabidopsis thaliana (thale cress)	2014	-	8
PRJNA245508	Arabidopsis thaliana (thale cress)	2014	-	1
PRJNA211822	Arabidopsis thaliana (thale cress)	2013	-	4
PRJNA209324	Arabidopsis thaliana (thale cress)	2013	24744238;24377444	6
PRJNA190673	Arabidopsis thaliana (thale cress)	2013	23709668	19
PRJNA186735	Arabidopsis thaliana (thale cress)	2013	-	11
PRJNA169644	Arabidopsis thaliana (thale cress)	2012	-	4
PRJNA169627	Arabidopsis thaliana (thale cress)	2012	-	4
PRJNA136741	Arabidopsis thaliana (thale cress)	2012	22439910	4
PRJNA669866	Arabidopsis thaliana cultivar:Col-0 (thale cress)	2020	-	40
PRJNA581242	Arabidopsis thaliana cultivar:Col-0 (thale cress)	2019	-	1
PRJNA581241	Arabidopsis thaliana cultivar:Col-0 (thale cress)	2019	-	1
PRJNA581240	Arabidopsis thaliana cultivar:Col-0 (thale cress)	2019	-	1
PRJNA581239	Arabidopsis thaliana cultivar:Col-0 (thale cress)	2019	-	1
PRJNA581238	Arabidopsis thaliana cultivar:Col-0 (thale cress)	2019	-	1
PRJNA581237	Arabidopsis thaliana cultivar:Col-0 (thale cress)	2019	-	1
PRJNA581236	Arabidopsis thaliana cultivar:Col-0 (thale cress)	2019	-	1
PRJNA581235	Arabidopsis thaliana cultivar:Col-0 (thale cress)	2019	-	1
PRJNA581234	Arabidopsis thaliana cultivar:Col-0 (thale cress)	2019	-	1
PRJNA581233	Arabidopsis thaliana cultivar:Col-0 (thale cress)	2019	-	1
PRJNA581232	Arabidopsis thaliana cultivar:Col-0 (thale cress)	2019	-	1
PRJNA581231	Arabidopsis thaliana cultivar:Col-0 (thale cress)	2019	-	1
PRJNA581254	Arabidopsis thaliana cultivar:Col-0 QsuB1 (thale cress)	2019	-	1
PRJNA581253	Arabidopsis thaliana cultivar:Col-0 QsuB1 (thale cress)	2019	-	1
PRJNA581252	Arabidopsis thaliana cultivar:Col-0 QsuB1 (thale cress)	2019	-	1
PRJNA581251	Arabidopsis thaliana cultivar:Col-0 QsuB1 (thale cress)	2019	-	1
PRJNA581250	Arabidopsis thaliana cultivar:Col-0 QsuB1 (thale cress)	2019	-	1
PRJNA581249	Arabidopsis thaliana cultivar:Col-0 QsuB1 (thale cress)	2019	-	1
PRJNA581248	Arabidopsis thaliana cultivar:Col-0 QsuB1 (thale cress)	2019	-	1
PRJNA581247	Arabidopsis thaliana cultivar:Col-0 QsuB1 (thale cress)	2019	-	1
PRJNA581246	Arabidopsis thaliana cultivar:Col-0 QsuB1 (thale cress)	2019	-	1
PRJNA581245	Arabidopsis thaliana cultivar:Col-0 QsuB1 (thale cress)	2019	-	1
PRJNA581244	Arabidopsis thaliana cultivar:Col-0 QsuB1 (thale cress)	2019	-	1
PRJNA581243	Arabidopsis thaliana cultivar:Col-0 QsuB1 (thale cress)	2019	-	1
PRJNA581331	Arabidopsis thaliana cultivar:Col-0 QsuB6 (thale cress)	2019	-	1
PRJNA581330	Arabidopsis thaliana cultivar:Col-0 QsuB6 (thale cress)	2019	-	1
PRJNA581329	Arabidopsis thaliana cultivar:Col-0 QsuB6 (thale cress)	2019	-	1
PRJNA581328	Arabidopsis thaliana cultivar:Col-0 QsuB6 (thale cress)	2019	-	1
PRJNA581327	Arabidopsis thaliana cultivar:Col-0 QsuB6 (thale cress)	2019	-	1
PRJNA581326	Arabidopsis thaliana cultivar:Col-0 QsuB6 (thale cress)	2019	-	1
PRJNA581325	Arabidopsis thaliana cultivar:Col-0 QsuB6 (thale cress)	2019	-	1
PRJNA581324	Arabidopsis thaliana cultivar:Col-0 QsuB6 (thale cress)	2019	-	1
PRJNA581323	Arabidopsis thaliana cultivar:Col-0 QsuB6 (thale cress)	2019	-	1
PRJNA581322	Arabidopsis thaliana cultivar:Col-0 QsuB6 (thale cress)	2019	-	1
PRJNA581256	Arabidopsis thaliana cultivar:Col-0 QsuB6 (thale cress)	2019	-	1
PRJNA581255	Arabidopsis thaliana cultivar:Col-0 QsuB6 (thale cress)	2019	-	1
PRJNA330878	Arabidopsis thaliana cultivar:Col-0 Transcriptome or Gene expression	2016	-	96
PRJNA325158	Arabidopsis thaliana cultivar:columbia (thale cress)	2016	-	27
PRJNA490074	Arabidopsis thaliana strain:Col-0 (thale cress)	2018	-	22
PRJNA792707	GWAS for drought tolerance in upland rice accesions of Assam	2021	-	296
PRJNA336152	H2A.Z in drought stress	2016	28258158	28
PRJNA314076	High resolution transcriptomic development map of Arabidopsis thaliana based on RNA-seq	2016	-	138
PRJNA506007	High-Throughput Single-Cell Transcriptome Profiling of Plant Cell Types	2019	31091459	11
PRJEB47244	High-throughput single-cell transcriptomics reveals the female germline differentiation trajectory in Arabidopsis thaliana	2021	-	48
PRJEB62123	Histone Deacetylases HD2A and HD2B undergo Feedback Regulation by ABA	2023	-	32
PRJNA677963	Histone H2B.8 compacts flowering plant sperm through chromatin phase separation (thale cress)	2020	36323776	48
PRJNA764209	Hydropriming: the plant endophyte Pseudomonas argenenensis SA190 induces drought tolerance in plants via reprograming aquaporin expression and water use efficiency (thale cress)	2021	-	23
PRJNA851230	Identification of drought responsive known and novel miRNA from Rice(Oryza sativa L.)	2022	37674140	6
PRJNA782757	Identification of QTLs for drought tolerance in rice cultivars from North East India	2021	-	200
GSE60143	In vitro; genomic context identification of transcription factor binding sites	2016	27203113	941
PRJNA597070	Integrative analysis of reference epigenomes in rice [RNA-seq] (rice)	2019	32461553	58
PRJNA720124	iPOTs: Internet of Things-based pot system controlling optional treatment of soil water condition for plant phenotyping under drought stress (Asian cultivated rice)	2021	34197670	36
PRJNA420056	JAZ1 attenuates drought resistance by regulating JA and ABA signaling in rice (Japanese rice)	2017	29312378	10
PRJNA603607	K nockout of t he OsNAC006 Transcription Factor Causes Drought and Heat Sensitivity in Rice	2020	-	6
PRJNA837772	Kinetics of the Arabidopsis organellar and nuclear (post)transcriptomes under drought stress (thale cress)	2022	37528975	29
PRJNA608029	Landscape of open chromatin regions in Arabidopsis upon exposure to abiotic stresses (thale cress)	2020	32526034	33
PRJNA764868	Leaf cell-specific and single-cell transcriptional profiling reveals a role for the palisade layer in UV light protection	2022	35666176	1
PRJNA770474	Mapping of drought tolerant QTLs in rice	2021	-	212
PRJNA889166	Mechanisms of grapevine response to drought stress	2022	-	6
PRJNA796742	miRNA profiling of root tips of two contrasting rice genotypes under drought stress	2022	-	8
PRJNA528656	Modeling protein destiny in developing tomato fruit (tomato)	2019	31015299	26
PRJNA331158	Molecular basis of drought-induced susceptibility to the rice blast fungus Magnaporthe oryzae	2016	27833621	18
PRJNA471914	Molecular Mechanisms Driving Switch Behavior in Xylem Cell Differentiation	2019	31291572	6
PRJEB15161	Natural variation of transcriptional response to mild drought in growing Arabidopsis leaves	2017	-	193
GPL513	Nuclear Chloroplast Transcriptome GST Macroarray	2005	12012246; 12776738	1310
PRJNA664437	ORANG (OR) confers drought stress tolerancr in Arabidopsis thaliana	2020	-	18
PRJNA610422	Oryza rufipogon Transcriptome or Gene expression	2020	-	30
PRJNA793928	Oryza sativa (Asian cultivated rice)	2022	-	12
PRJNA609211	Oryza sativa (Asian cultivated rice)	2020	-	448
PRJNA399280	Oryza sativa (Asian cultivated rice)	2017	29329517	6
PRJNA399279	Oryza sativa (Asian cultivated rice)	2017	29329517	10
PRJNA386533	Oryza sativa (Asian cultivated rice)	2017	-	6
PRJNA360890	Oryza sativa (Asian cultivated rice)	2017	-	2
PRJNA360835	Oryza sativa (Asian cultivated rice)	2017	-	5
PRJNA359800	Oryza sativa (Asian cultivated rice)	2017	28244201	8
PRJNA359218	Oryza sativa (Asian cultivated rice)	2016	28491065	6
PRJNA320410	Oryza sativa (Asian cultivated rice)	2016	27892643	5
PRJNA320240	Oryza sativa (Asian cultivated rice)	2016	27892643	5
PRJNA320054	Oryza sativa (Asian cultivated rice)	2016	27501838	4
PRJNA319450	Oryza sativa (Asian cultivated rice)	2016	-	40
PRJNA314526	Oryza sativa (Asian cultivated rice)	2016	27111837	12
PRJNA305365	Oryza sativa (Asian cultivated rice)	2015	27655842	18
PRJNA289554	Oryza sativa (Asian cultivated rice)	2015	-	12
PRJNA281027	Oryza sativa (Asian cultivated rice)	2015	-	14
PRJNA260762	Oryza sativa (Asian cultivated rice)	2014	-	899
PRJNA248474	Oryza sativa (Asian cultivated rice)	2014	25428615	18
PRJNA136743	Oryza sativa (Asian cultivated rice)	2012	22862743	4
PRJNA134239	Oryza sativa (Asian cultivated rice)	2011	21813626	43
PRJNA550148	Oryza sativa breed:Indica | cultivar:Zhenshan 97; Minghui63; F1 Transcriptome or Gene expression	2019	-	72
PRJNA865102	Oryza sativa cultivar:Cottondora sannalu (Asian cultivated rice)	2022	-	4
PRJNA571304	Oryza sativa cultivar:M202 (Asian cultivated rice)	2019	-	1
PRJNA571303	Oryza sativa cultivar:M202 (Asian cultivated rice)	2019	-	1
PRJNA571302	Oryza sativa cultivar:M202 (Asian cultivated rice)	2019	-	1
PRJNA571301	Oryza sativa cultivar:M202 (Asian cultivated rice)	2019	-	1
PRJNA571300	Oryza sativa cultivar:M202 (Asian cultivated rice)	2019	-	1
PRJNA571299	Oryza sativa cultivar:M202 (Asian cultivated rice)	2019	-	1
PRJNA571298	Oryza sativa cultivar:M202 (Asian cultivated rice)	2019	-	1
PRJNA571297	Oryza sativa cultivar:M202 (Asian cultivated rice)	2019	-	1
PRJNA571296	Oryza sativa cultivar:M202 (Asian cultivated rice)	2019	-	1
PRJNA571295	Oryza sativa cultivar:M202 (Asian cultivated rice)	2019	-	1
PRJNA571294	Oryza sativa cultivar:M202 (Asian cultivated rice)	2019	-	1
PRJNA571293	Oryza sativa cultivar:M202 (Asian cultivated rice)	2019	-	1
PRJNA571292	Oryza sativa cultivar:M202(SUB1) (Asian cultivated rice)	2019	-	1
PRJNA571291	Oryza sativa cultivar:M202(SUB1) (Asian cultivated rice)	2019	-	1
PRJNA571290	Oryza sativa cultivar:M202(SUB1) (Asian cultivated rice)	2019	-	1
PRJNA571289	Oryza sativa cultivar:M202(SUB1) (Asian cultivated rice)	2019	-	1
PRJNA571288	Oryza sativa cultivar:M202(SUB1) (Asian cultivated rice)	2019	-	1
PRJNA571287	Oryza sativa cultivar:M202(SUB1) (Asian cultivated rice)	2019	-	1
PRJNA571286	Oryza sativa cultivar:M202(SUB1) (Asian cultivated rice)	2019	-	1
PRJNA571285	Oryza sativa cultivar:M202(SUB1) (Asian cultivated rice)	2019	-	1
PRJNA571284	Oryza sativa cultivar:M202(SUB1) (Asian cultivated rice)	2019	-	1
PRJNA571283	Oryza sativa cultivar:M202(SUB1) (Asian cultivated rice)	2019	-	1
PRJNA571282	Oryza sativa cultivar:M202(SUB1) (Asian cultivated rice)	2019	-	1
PRJNA571281	Oryza sativa cultivar:M202(SUB1) (Asian cultivated rice)	2019	-	1
PRJNA571503	Oryza sativa cultivar:M202(SUB1)-SAB18 (Asian cultivated rice)	2019	-	1
PRJNA571502	Oryza sativa cultivar:M202(SUB1)-SAB18 (Asian cultivated rice)	2019	-	1
PRJNA571501	Oryza sativa cultivar:M202(SUB1)-SAB18 (Asian cultivated rice)	2019	-	1
PRJNA571500	Oryza sativa cultivar:M202(SUB1)-SAB18 (Asian cultivated rice)	2019	-	1
PRJNA571499	Oryza sativa cultivar:M202(SUB1)-SAB18 (Asian cultivated rice)	2019	-	1
PRJNA571498	Oryza sativa cultivar:M202(SUB1)-SAB18 (Asian cultivated rice)	2019	-	1
PRJNA571496	Oryza sativa cultivar:M202(SUB1)-SAB18 (Asian cultivated rice)	2019	-	1
PRJNA571495	Oryza sativa cultivar:M202(SUB1)-SAB18 (Asian cultivated rice)	2019	-	1
PRJNA571494	Oryza sativa cultivar:M202(SUB1)-SAB18 (Asian cultivated rice)	2019	-	1
PRJNA571493	Oryza sativa cultivar:M202(SUB1)-SAB18 (Asian cultivated rice)	2019	-	1
PRJNA571492	Oryza sativa cultivar:M202(SUB1)-SAB18 (Asian cultivated rice)	2019	-	1
PRJNA571491	Oryza sativa cultivar:M202(SUB1)-SAB18 (Asian cultivated rice)	2019	-	1
PRJNA571489	Oryza sativa cultivar:M202(SUB1)-SAB18 (Asian cultivated rice)	2019	-	1
PRJNA571488	Oryza sativa cultivar:M202(SUB1)-SAB18 (Asian cultivated rice)	2019	-	1
PRJNA571426	Oryza sativa cultivar:M202(SUB1)-SAB18 (Asian cultivated rice)	2019	-	1
PRJNA571425	Oryza sativa cultivar:M202(SUB1)-SAB18 (Asian cultivated rice)	2019	-	1
PRJNA571418	Oryza sativa cultivar:M202(SUB1)-SAB18 (Asian cultivated rice)	2019	-	1
PRJNA571417	Oryza sativa cultivar:M202(SUB1)-SAB18 (Asian cultivated rice)	2019	-	1
PRJNA571416	Oryza sativa cultivar:M202(SUB1)-SAB18 (Asian cultivated rice)	2019	-	1
PRJNA570030	Oryza sativa cultivar:M202(SUB1)-SAB18 (Asian cultivated rice)	2019	-	1
PRJNA570029	Oryza sativa cultivar:M202(SUB1)-SAB18 (Asian cultivated rice)	2019	-	1
PRJNA571421	Oryza sativa cultivar:M202(SUB1)-SAB18ox (Asian cultivated rice)	2019	-	1
PRJNA571420	Oryza sativa cultivar:M202(SUB1)-SAB18ox (Asian cultivated rice)	2019	-	1
PRJNA571419	Oryza sativa cultivar:M202(SUB1)-SAB18ox (Asian cultivated rice)	2019	-	1
PRJNA571415	Oryza sativa cultivar:M202(SUB1)-SAB18ox (Asian cultivated rice)	2019	-	1
PRJNA571414	Oryza sativa cultivar:M202(SUB1)-SAB18ox (Asian cultivated rice)	2019	-	1
PRJNA571280	Oryza sativa cultivar:M202(SUB1)-SAB18ox (Asian cultivated rice)	2019	-	1
PRJNA571279	Oryza sativa cultivar:M202(SUB1)-SAB18ox (Asian cultivated rice)	2019	-	1
PRJNA571278	Oryza sativa cultivar:M202(SUB1)-SAB18ox (Asian cultivated rice)	2019	-	1
PRJNA571277	Oryza sativa cultivar:M202(SUB1)-SAB18ox (Asian cultivated rice)	2019	-	1
PRJNA571276	Oryza sativa cultivar:M202(SUB1)-SAB18ox (Asian cultivated rice)	2019	-	1
PRJNA571275	Oryza sativa cultivar:M202(SUB1)-SAB18ox (Asian cultivated rice)	2019	-	1
PRJNA571274	Oryza sativa cultivar:M202(SUB1)-SAB18ox (Asian cultivated rice)	2019	-	1
PRJNA571273	Oryza sativa cultivar:M202(SUB1)-SAB18ox (Asian cultivated rice)	2019	-	1
PRJNA571272	Oryza sativa cultivar:M202(SUB1)-SAB18ox (Asian cultivated rice)	2019	-	1
PRJNA571271	Oryza sativa cultivar:M202(SUB1)-SAB18ox (Asian cultivated rice)	2019	-	1
PRJNA571270	Oryza sativa cultivar:M202(SUB1)-SAB18ox (Asian cultivated rice)	2019	-	1
PRJNA571269	Oryza sativa cultivar:M202(SUB1)-SAB18ox (Asian cultivated rice)	2019	-	1
PRJNA571268	Oryza sativa cultivar:M202(SUB1)-SAB18ox (Asian cultivated rice)	2019	-	1
PRJNA571267	Oryza sativa cultivar:M202(SUB1)-SAB18ox (Asian cultivated rice)	2019	-	1
PRJNA571266	Oryza sativa cultivar:M202(SUB1)-SAB18ox (Asian cultivated rice)	2019	-	1
PRJNA571265	Oryza sativa cultivar:M202(SUB1)-SAB18ox (Asian cultivated rice)	2019	-	1
PRJNA294727	Oryza sativa cultivar:Nagina 22 (Asian cultivated rice)	2015	25809150	3
PRJNA806386	Oryza sativa cultivar:nipponbare (Asian cultivated rice)	2022	-	2
PRJNA280237	Oryza sativa cultivar:Zhenshan97 (Asian cultivated rice)	2015	-	4
PRJNA513216	Oryza sativa cultivar:zhonghua11 (Asian cultivated rice)	2019	-	1
PRJNA300502	Oryza sativa Indica Group (long-grained rice)	2015	28663756	27
PRJNA954461	Oryza sativa Japonica Group (Japanese rice)	2023		12
PRJNA386172	Oryza sativa Japonica Group (Japanese rice)	2017	28694815	12
PRJNA340947	Oryza sativa Japonica Group (Japanese rice)	2016	29265542	38
PRJNA324688	Oryza sativa Japonica Group (Japanese rice)	2016	27468891	4
PRJNA321719	Oryza sativa Japonica Group (Japanese rice)	2016	27325665	9
PRJNA272733	Oryza sativa Japonica Group (Japanese rice)	2015	34249082	8
PRJNA272732	Oryza sativa Japonica Group (Japanese rice)	2015	-	8
PRJNA272723	Oryza sativa Japonica Group (Japanese rice)	2015	-	4
PRJNA449939	Oryza sativa Japonica Group cultivar:Nipponbare (Japanese rice)	2018	-	8
PRJNA529258	Oryza sativa Japonica Group isolate:japonica | cultivar:TaiPei309 (Japanese rice)	2019	-	24
PRJNA318701	Oryza sativa Japonica Group Transcriptome or Gene expression	2016	-	42
PRJNA215013	Oryza sativa strain:Nipponbare Transcriptome or Gene expression	2013	24249833	138
PRJNA306542	Oryza sativa Transcriptome or Gene expression	2015	-	403
PRJNA271245	Oryza sativa Transcriptome or Gene expression	2014	-	36
PRJNA556865	Overexpression of a Medicago truncutula homeodomain finger protein, MtPHD6, enhances drought tolerance in Arabidopsis (thale cress)	2019	31842738	12
PRJNA805197	Overexpression of Arabidopsis nucleolar GTP-binding 1	2022	-	14
PRJNA415745	Overexpression of OsNAC14 improves drought tolerance in rice (Asian cultivated rice)	2017	29593766	4
PRJNA560691	Overexpression of OsTZF8, a CCCH-Tandem Zinc finger, increases drought tolerance in rice by regulating stress related genes (Asian cultivated rice)	2019	33019599	4
GSE43857	Patterns of Population Epigenomic Diversity in Arabidopsis thaliana (Methyl-Seq)	2013	27419873	927
PRJNA187928	Patterns of Population Epigenomic Diversity in Arabidopsis thaliana (RNA-Seq)	2013	23467092	144
PRJNA473829	Plastic Transcriptomes Stabilize Immunity to Pathogen Diversity	2018	-	800
PRJNA659737	Pluripotency acquisition in the middle cell layer of callus is required for organ regeneration	2021	34782770	1
PRJNA972661	Polysome bound mRNA Seq analysis of tolerant (APO) and susceptible (IR64) variety of Oryza sativa cv. Indica under 50% drought (Asian cultivated rice)	2013	-	12
PRJNA764445	PpBurp2	2021	-	6
PRJNA592062	Priming with an Ascophyllum nodosum extract improves drought tolerance in Arabidopsis	2019	33540571	12
PRJNA660861	Raw sequence reads of drought and biocontrol (Trichoderma harzianum) treated Oryza sativa cv. IR 64	2020	-	4
PRJNA680241	Reconstruction of Lateral Root Formation Through Single-Cell RNA-seq Reveals Order of Tissue Initiation	2021	34062316	3
PRJNA588478	Regulatory gene architecture and its relation to plant fitness	2019	32051590	1320
PRJNA889459	responding to drought stress	2022	-	9
PRJNA480902	Reversible Histone H2B Monoubiquitination Fine-tunes Abscisic Acid Signaling and Drought Response in Rice (Asian cultivated rice)	2018	-	51
PRJNA933123	Rice Drought Panicle Transcriptome analysis	2023	-	12
PRJEB14399	Rice drought resistance1	2016	-	4
PRJNA301554	Rice gene expression in heat stress and dehydration stress - time series	2015	27655842	475
PRJNA297424	Rice gene expression in irrigated and rainfed fields during two seasons	2015	297424	239
PRJNA907252	Rice rhizosphere soil bacterial sequencing	2022	-	12
PRJNA530826	Rice seeding response to heat, drought and salt stress	2019	-	66
PRJEB2597	rice ssRNA-seq	2013	-	12
PRJNA809028	RNA Seq analysis of tolerant (BPT5204) and susceptible (TN1) variety of Oryza sativa cv. Indica under drought, pathogen, and combined stress (Asian cultivated rice)	2022	-	8
PRJEB21620	RNA-seq analyses of most resistance Indica Rice varieties (Oryza sativa L.) leaves tissue under water-deficit condition	2017	-	4
PRJNA641365	RNA-seq analysis of developing rice seeds under combined heat and drought stress (Asian cultivated rice)	2020	33142722	6
PRJDB2600	RNA-Seq analysis of rice under various environmental conditions	2015	-	221
PRJNA474721	RNA-seq and DNA methylomes of germinating rice and developing coleoptiles (RNA-Seq) (rice	2018	27859855	48
PRJNA418075	RNA-seq from dry seeds of an Arabidopsis thaliana Bay-0 x Shahdara RIL population	2017	-	185
PRJDB3891	RNAseq in a fully controlled plant factory	2015	-	36
PRJDB3892	RNAseq in a sunlight-type plant factory	2015	-	50
PRJNA997595	RNA-seq of Arabidopsis thaliana Leaf	2023	-	190
PRJNA397098	RNA-seq of Arabidopsis thaliana seedlings growing in the presence of a bacterial synthetic community under full and low phosphate conditions	2017	29462153	429
PRJNA344451	RNA-seq of Arabidopsis thaliana seedlings growing in the presence of a bacterial synthetic community under full and low phosphate conditions [PBI]	2016	28297714	104
PRJNA344452	RNA-seq of Arabidopsis thaliana seedlings growing in the presence of a bacterial synthetic community under full and low phosphate conditions [PBI_preTreat]	2016	28297714	144
PRJNA300543	RNA-Seq of single cells from regenerating Arabidopsis root	2015	27212234	215
PRJNA224133	RNA-Seq timeseries of Arabidopsis Mock; JA or SA treated	2013	-	172
PRJEB29280	RNA-seq to investigate the transcriptional Response to drought stress in two Indica rice varieties Nagina22 and Nonabokra	2022	-	30
PRJEB8427	RNA-sequencing data of young developing leaves of 6 Arabidopsis accessions in control and mild drought conditions	2015	25604532	38
PRJEB4672	Salt stress in salt sensitive Oryza sativa Indica group IR29 (salt sensitive)	2017	-	30
PRJEB4671	Salt stress in salt sensitive Oryza sativa Indica group Pokkali (salt sensitive)	2017	-	30
PRJNA741840	seedling transcriptome	2021	-	3
PRJNA1056775	Sequencing of the Arabidopsis transcriptome overexpressing the SAP26 gene	2023	-	18
PRJNA742744	Shoot and root single cell sequencing reveals tissue- and daytime-specific transcriptome profiles	2021	-	18
PRJNA703045	Single-cell resolution of lineage trajectories in the Arabidopsis stomatal lineage and developing leaf	2020	33823130	625
PRJNA507252	Single-Cell RNA Sequencing Resolves Molecular Relationships Among Individual Plant Cells	2019	30718350	5
PRJNA490038	Single-cell RNA-seq analysis reveals ploidy-dependent and cell-specific transcriptome changes in Arabidopsis female gametophytes	2020	-	46
PRJEB47924	Single-cell transcriptomics sheds light on the identityand metabolism of developing leaf cells	2021	34687312	2
PRJNA649267	Single-nucleus RNA and ATAC sequencing reveals the impact of chromatin accessibility on gene expression in Arabidopsis roots at the single-cell level	2021	33422696	9
E-MTAB-9174	Single-nucleus RNA sequencing of plant tissues using a nanowell-based system	2020	34390289	6
PRJNA835893	Single-nucleus RNA-seq reveals that MBD5; MBD6;and SILENZIO maintain silencing in the vegetativecell of developing pollen	2022	36417865	103
PRJNA526255	Solanum lycopersicoides introgression lines of cultivated tomato RNA-seq data	2019	-	311
PRJNA347367	Solanum lycopersicum cultivar:Ailsa Craig Transcriptome or Gene expression	2016	-	38
PRJNA396272	Solanum lycopersicum Raw sequence reads	2017	-	405
PRJNA222538	Solanum lycopersicum strain:M82 Transcriptome or Gene expression	2013	23872539	76
PRJNA353950	Solanum lycopersicum Transcriptome or Gene expression	2016	-	56
PRJNA338277	Solanum lycopersicum Transcriptome or Gene expression	2016	-	60
PRJNA192450	Solanum lycopersicum Transcriptome or Gene expression	2013	-	48
PRJNA176034	Solanum lycopersicum Transcriptome or Gene expression	2012	-	36
PRJNA395492	Solanum lycopersicum Transcriptome sequencing	2017	-	68
PRJNA526494	Solanum pennellii Introgression Lines RNA-seq data	2019	-	227
PRJNA509920	Spatiotemporal Developmental Trajectories in the Arabidopsis Root Revealed Using High-Throughput Single-Cell RNA Sequencing	2019	30913408	7
PRJNA648028	Stochastic gene expression drives mesophyll protoplast regeneration	2021	-	29
PRJNA651514	Study of histone demethylase regulates drought response	2020	-	8
PRJNA560271	Temporal analysis of mRNA from panicle tissue from field grown rice under high nighttime temperatures (long-grained rice)	2019	-	96
PRJEB59090	The Adaptational Dynamics of Extrachromosomal Circular DNA in Rice	2023	-	47
PRJNA529456	The AP2/ERF Transcription Factor TINY Modulates Brassinosteroid-Regulated Plant Growth and Drought Response in Arabidopsis (thale cress)	2019	31126980	9
PRJNA341504	The Cytoplasmic mRNA Decay Landscape of Arabidopsis Seedlings [RNA-seq]	2016	29386391	128
PRJNA914759	The effects of various levels of drought and heat on the rice shoot transcriptome (Asian cultivated rice)	2022	-	15
PRJNA818809	The function and mechanism of alternative pathway and uncoupling pathway in Arabidopsis tolerance to drought stress	2022	-	24
PRJNA266018	The gene expression kinetics reveals a key role of jasmonic acid in rice disease resistance to Magnaporthe	2014	-	48
PRJNA747295	The interaction of mircroRNA171f with SCARECROW-LIKE6-I and II enhances drought stress tolerance through regulation of flavonoid biosynthesis genes in rice (Asian cultivated rice)	2021	35028494	6
PRJNA774347	The L1p/L10e-type protein DIP1 recruits the long noncoding RNA DANA1 and the PEAT complex to trigger histone deacetylation of drought responsive genes in Arabidopsis (thale cress)	2021	-	6
PRJNA784258	The lncRNA DANA2 interacts with the transcription factor ERF84 to regualte drought response in Arabidopsis (thale cress)	2021	-	9
PRJNA639386	The miR172/IDS1 module improves rice salt tolerance through maintaining ROS homeostasis	2020	-	35
PRJNA451423	The plant-specific COST1 protein balances plant growth and drought tolerance via attenuation of autophagy (thale cress)	2018	32170020	12
CNP0002618	The single-cell stereo-seq reveals region-specific cell subtypes and transcriptome profiling in Arabidopsis leaves	2022	35512702	4
PRJNA313379	Time course transcriptional profiles of the Arabidopsis thaliana response to flg22 infiltration for all combinatorial genotypes of the alleles dde2-2; ein2-1; pad4-1; and sid2-2.	2016	28472137	357
PRJEB10930	Time of day determines Arabidopsis transcriptome and growth dynamics under mild drought	2017	-	21
PRJEB19974	Time-course RNA-seq data for the cold response in Arabidopsis thaliana	2018	-	234
PRJNA348676	Time-resolved transcriptome analysis with genetic perturbations reveals a critical time window for effective plant immunity	2016	29794063	366
PRJNA655574	Tissue-specific transcriptome analysis provides insights into hormone signaling and phenylpropanoid biosynthesis pathway regulations during tomato fruit developmental stages	2020	-	96
PRJNA616958	Transcripome mechanism of rice	2020	-	1
PRJNA660263	Transcriptional and imprinting complexity in Arabidopsis seeds at single-nucleus resolution	2021	34059805	1664
PRJNA613684	Transcriptional landscapes of de novo root regeneration from detached Arabidopsis leaves revealed by time-lapse and single-cell RNA sequencing analyses	2021	35605192	1
PRJNA422118	Transcriptional Regulation of Nitrogen and Nitrogen-Related Metabolism in Arabidopsis (thale cress)	2017	30356219	208
PRJNA861282	Transcriptional repression of GTL1 by water-deficit stress promotes anthocyanin and polyamine biosynthesis to enhance drought tolerance (thale cress)	2022	-	24
PRJEB31094	Transcriptional Response of Arabidopsis thaliana to Fluctuating Light	2019	30718349	144
PRJNA662522	Transcriptome analysis of grapevine (Cabernet Sauvignon) under control, drought, high temperature and combined stresses	2020	-	376
PRJNA635251	Transcriptome analysis of OsADR3-overexpression rice	2020	-	18
PRJNA638530	Transcriptome analysis of p35S:AtBBD1 and atbbd1 (Knock-out) under PEG-induced drought stress condition (thale cress)	2020	33805821	4
PRJNA478144	Transcriptome analysis of RICE PLANT ARCHITECTURE DOMESTICATION locus	2020	-	26
PRJNA716593	Transcriptome analysis of root tips of two contrasting rice genotypes under drought stress	2021	-	24
PRJNA348521	Transcriptome analysis of root-knot nematode (Meloidogyne incognita)-infected tomato (Solanum lycopersicum) roots reveals complex gene expression profiles and metabolic networks of both plant and nematode during susceptible and resistance responses.	2016	28220591	34
PRJNA449902	Transcriptome analysis of tomato near isogenic lines with high lycopene content	2018	-	27
PRJNA485673	Transcriptome analysis of wild-type and TaMYB31 overexpressing Arabidopsis	2018	-	4
PRJNA427817	Transcriptome analysis of wild-type and VaWRKY14 overexpressing Arabidopsis (thale cress)	2017	29796948	8
PRJNA858295	Transcriptome data of 5 shanlan upland rice varieties	2022	-	10
PRJNA419306	Transcriptome dynamics at Arabidopsis graft junctions reveal an intertissue recognition mechanism that activates vascular regeneration (thale cress)	2017	29440499	82
PRJNA507622	Transcriptome map of Solanum lycopersicum	2018	-	97
PRJNA528328	Transcriptome of graft junction in tomato	2019	-	32
PRJNA649154	Transcriptome of rice idr1-1 mutant	2020	-	12
PRJNA670511	Transcriptome of rice idr1-1 mutant (Asian cultivated rice)	2020	-	12
PRJNA314700	Transcriptome profile of rice genotypes IR24 and IRBB67 in interaction with Xanthomonas oryzae pv. oryzae under two temperature regimes	2016	31959799	48
PRJNA315516	Transcriptome profiling of Arabidopsis during sequential biotic and abiotic stresses.	2016	-	167
PRJNA433817	Transcriptome profiling of grapevine kinase genes under drought stress	2018	-	12
PRJEB21753	Transcriptome profiling of sorted endoreduplicated nuclei from mature-green tomato fruits	2018	-	24
PRJNA342783	Transcriptome profiling of three fruit tissues from the fw11.3 NILs in cultivated background	2016	-	116
PRJNA422262	Transcriptome profiling of tomato fruits overexpressing Arabidopsis ORANGE (OR) gene	2017	29729208	63
PRJNA646818	Transcriptome sequencing of fully ripe fruits of various tomato accessions	2020	-	121
PRJNA725109	Transcriptome sequencing of rice under drought stress	2021	-	6
PRJNA831274	Transcriptomic analysis of ethanol-pretreated Arabidopsis WT shoots under drought conditions (thale cress)	2022	36003026	35
PRJNA481375	Transcriptomic analysis of tomato sperm cell lineage development (tomato)	2018	30047180	21
PRJNA866990	Transcriptomic data of drought-tolerance Oryza sativa spp. Indica cv MR303 from Malaysia under normal and drought condition	2022	-	6
PRJNA631179	Transcriptomic expression patterns of two contrasting lowland rice varieties reveal high iron stress tolerance (rice)	2020	-	23
PRJNA489081	Transcriptomic study of Arabidopsis roots overexpressing the brassinosteroid receptor BRL3, in control conditions and under severe drought (thale cress)	2018	35314705;30409967	11
PRJNA521877	Translational regulation contributes to the elevated CO2 response in two Solanum species	2019	31797460	512
PRJNA551940	Understanding the early vegetative stage drought tolerance mechanism in rice (Asian cultivated rice)	2019	-	6
PRJNA385135	Variation in transcriptional responses to salt stress in rice	2017	385135	368
PRJEB47431	Variety-specific transcript accumulation during reproductive stage drought stress in rice	2021	-	36
PRJNA594539	Vascular transcription factors guide plant epidermal responses to limiting phosphate conditions	2020	32943451	3
PRJNA680761	Virus evolution under drought conditions	2020	-	22
PRJNA320028	Vitis vinifera cultivar:Summer black (wine grape)	2016	-	2
PRJNA667047	Weighted gene coexpression network analysis-based identification of key modules and hub genes associated with drought sensitivity in rice (Asian cultivated rice)	2020	33081724	30
PRJEB27682	WGBS and RNA-seq of A. thaliana plants subjected to mild dorught	2018	-	18
PRJEB58713	Whole genome bisulphite sequencing of drought tolerant and sensitive rice cultivars	2023	-	25
PRJEB58710	Whole genome ChIP-seq analysis for three histone modifications in indica rice N22 and IR64	2023	-	24
PRJNA475542	Widespread inter-individual gene expression variability in Arabidopsis thaliana (thale cress)	2018	30679203	168
PRJNA742504	WT seedling transcriptome	2021	-	21

## Sheet: Table S2
Supplemental Table 2. The co-expressed gene modules in drought stress projects base on MEGENA.
Species	Module	moduleSize	Parent	hubs.MEGENA
A.thaliana	c1_3	1961	c1_1	AT1G50140(38),AT3G52030(38),AT2G25170(37),AT2G11520(36),AT1G20620(34),AT2G01440(31),AT1G50410(31),AT1G61520(30),AT1G28420(29),AT1G32750(29),AT2G15900(29),AT1G78420(28),AT2G06520(27),AT1G79020(26),AT1G33980(26),AT1G61670(26),AT1G60900(25),AT1G10090(25),AT1G65440(24),AT5G51640(24),AT1G24706(23),AT1G59760(23),AT1G42970(22),AT2G31280(22),AT1G76920(21),AT1G80930(21),AT1G09100(21),AT1G06680(20),AT1G313…
A.thaliana	c1_5	746	c1_2	AT2G09805(41),AT2G07773(33),AT2G07712(33),AT2G01008(31),AT2G07682(29),AT2G07681(29),AT2G07715(27),AT2G07711(25),AT1G36050(23),AT1G04913(22),AT1G09797(21),AT2G07678(20),AT2G07265(20),AT2G07811(20),AT1G05703(19),AT1G43900(19),AT1G01630(19),AT2G07697(18),AT2G09510(18),AT2G07355(18),AT2G05205(18),AT1G45120(18),AT2G31040(18),AT2G05215(17),AT2G08435(17),AT1G20830(17),AT2G07633(16),AT2G07813(16),AT1G079…
A.thaliana	c1_8	446	c1_2	AT2G26730(37),AT1G52510(36),AT1G01080(28),AT1G15980(24),AT2G29380(24),AT1G58080(22),AT2G02500(21),AT1G51110(19),AT1G56500(19),AT1G60230(18),AT1G08520(18),AT1G65230(17),AT2G21530(17),AT1G01790(16),AT1G32080(15),AT1G08980(15),AT1G60550(15),AT1G64150(15),AT1G02335(15),AT1G73655(14),AT2G03350(14),AT2G01590(14),AT2G26550(14),AT1G55480(14)
A.thaliana	c1_7	319	c1_2	AT1G18250(32),AT1G53520(24),AT1G48480(24),AT1G75780(22),AT2G16850(21),AT1G22330(18),AT1G25510(16),AT1G63710(16),AT2G28630(15),AT1G28390(14),AT1G03940(14),AT1G28290(14),AT3G17840(14),AT1G04520(13),AT2G10940(13),AT1G68400(13),AT1G04660(13)
A.thaliana	c1_4	316	c1_2	AT1G62810(38),AT1G31820(32),AT1G10070(30),AT1G35190(26),AT1G56600(23),AT1G13990(18),AT1G56010(18),AT1G08630(16),AT1G73810(16),AT3G29035(16),AT2G15480(16),AT1G73680(15),AT2G04350(15),AT5G07100(15),AT1G54575(14),AT1G15790(14),AT2G31990(14)
A.thaliana	c1_14	303	c1_2	AT2G05980(45),AT1G72270(44),AT2G11310(29),AT1G21040(22),AT5G28085(21),AT1G43250(17),AT5G07215(17),AT2G02700(16),AT4G04655(16),AT3G60920(15),AT4G27220(15),AT2G11300(14),AT1G43883(14),AT1G63450(14)
A.thaliana	c1_15	299	c1_2	AT1G27460(35),AT1G14290(25),AT1G09750(23),AT2G15090(22),AT1G66190(18),AT2G28950(18),AT2G30010(18),AT1G14700(17),AT2G05990(17),AT2G18300(16),AT2G04780(15),AT1G04570(15),AT1G49580(15),AT2G05790(14)
A.thaliana	c1_19	297	c1_2	AT1G20810(36),AT1G06510(31),AT1G75840(29),AT1G36390(25),AT2G24765(24),AT1G14310(23),AT1G70200(20),AT1G72550(20),AT1G21600(19),AT2G22640(18),AT2G04842(17),AT2G28430(17),AT2G30170(16),AT3G24590(15)
A.thaliana	c1_6	278	c1_2	AT1G44110(42),AT3G03130(35),AT2G16270(30),AT1G20610(26),AT1G65710(23),AT2G26700(20),AT1G75640(19),AT1G09470(19),AT1G08560(19),AT1G47520(18),AT1G67180(18),AT2G28210(17)
A.thaliana	c1_10	249	c1_2	AT1G18370(24),AT1G57590(22),AT1G33930(21),AT1G04110(18),AT1G23205(18),AT1G15570(16),AT1G49870(16),AT1G34245(15),AT1G30500(15),AT1G10850(14),AT2G27402(14)
A.thaliana	c1_25	249	c1_2	AT1G62360(37),AT1G13710(34),AT2G31160(22),AT1G62500(21),AT1G53180(20),AT1G60060(19),AT1G31040(18),AT5G15120(18),AT2G21260(18),AT1G06350(17),AT5G58860(16),AT1G74460(15),AT2G18370(15),AT2G18150(15),AT1G44830(15),AT2G01520(14),AT3G09895(14)
A.thaliana	c1_18	235	c1_2	AT1G26340(27),AT1G05430(24),AT1G59650(17),AT1G67620(16),AT1G80700(16),AT1G10840(16),AT2G10950(15),AT1G68000(15),AT5G53530(15),AT2G22480(14)
A.thaliana	c1_79	228	c1_5	AT2G07773(31),AT2G07682(28),AT2G07711(25),AT2G07712(23),AT2G07681(22),AT1G09797(21),AT2G07678(20),AT2G07697(17),AT2G07813(15),AT2G07727(15),AT2G07686(14),AT3G56705(14)
A.thaliana	c1_17	200	c1_2	AT2G25840(33),AT1G34430(28),AT1G01970(24),AT2G30695(19),AT1G60600(17),AT1G71720(17),AT1G42430(16),AT1G15140(15),AT2G30200(14),AT1G17650(14),AT1G11820(14)
A.thaliana	c1_56	197	c1_3	AT3G52030(38),AT1G20620(33),AT2G15900(27),AT1G60900(21),AT1G34550(16),AT1G04950(16),AT1G80930(15),AT2G28390(15)
A.thaliana	c1_102	169	c1_7	AT1G18250(31),AT1G53520(24),AT1G48480(24),AT2G16850(20),AT1G22330(18)
A.thaliana	c1_30	164	c1_2	AT1G52600(29),AT1G53850(23),AT1G05720(22),AT1G71840(21),AT1G69980(18),AT1G03030(17)
A.thaliana	c1_111	160	c1_8	AT1G52510(35),AT1G51110(19),AT1G65230(17),AT2G21530(17),AT1G64150(15),AT1G15980(14),AT1G32080(14),AT1G01080(14),AT1G73655(14),AT1G55480(14)
A.thaliana	c1_369	160	c1_79	AT2G07773(31),AT2G07682(28),AT2G07712(23),AT2G07711(22),AT1G09797(21),AT2G07697(17),AT2G07681(17),AT2G07813(15)
A.thaliana	c1_36	159	c1_2	AT2G17040(26),AT2G26560(26),AT1G10340(18),AT1G13210(16),AT1G07000(14),AT4G23140(13)
A.thaliana	c1_46	150	c1_3	AT1G61520(23),AT1G76920(21),AT1G79020(21),AT2G01440(20),AT5G40660(20),AT2G24270(17),AT1G10720(16),AT2G32320(16),AT1G29800(15),AT2G30710(14)
A.thaliana	c1_244	147	c1_36	AT2G17040(26),AT2G26560(26),AT1G10340(18),AT1G13210(16),AT1G07000(14)
A.thaliana	c1_62	146	c1_3	AT2G11520(27),AT1G61670(24),AT1G09100(20),AT1G69640(17),AT1G74410(14),AT2G18170(14)
A.thaliana	c1_32	142	c1_2	AT1G34470(30),AT1G04590(22),AT1G59600(16),AT1G61990(15),AT2G28480(15)
A.thaliana	c1_16	139	c1_2	AT2G17290(22),AT1G77920(18),AT1G70980(18),AT2G05518(17),AT1G28190(17),AT1G69450(16),AT2G04080(15)
A.thaliana	c1_44	138	c1_3	AT2G06520(22),AT1G42970(21),AT1G33980(21),AT1G06680(18),AT1G54170(15),AT1G71350(14)
A.thaliana	c1_51	130	c1_3	AT1G78420(26),AT5G51640(24),AT1G75400(16),AT1G27900(15)
A.thaliana	c1_727	130	c1_369	AT2G07773(29),AT2G07682(28),AT2G07712(23),AT2G07711(22),AT2G07697(17),AT2G07681(17)
A.thaliana	c1_48	126	c1_3	AT1G24706(23),AT1G55860(17),AT2G13370(17)
A.thaliana	c1_57	125	c1_3	AT1G28420(29),AT1G32750(26),AT2G31970(15)
A.thaliana	c1_23	121	c1_2	AT1G08890(23),AT2G12400(23),AT1G30190(19),AT1G22370(19),AT1G51090(17)
A.thaliana	c1_12	120	c1_2	AT1G17130(26),AT1G54610(21),AT1G07603(21)
A.thaliana	c1_50	118	c1_3	AT2G25170(33),AT1G65440(18),AT1G30590(16),AT2G16940(16)
A.thaliana	c1_75	118	c1_4	AT1G62810(34),AT1G10070(28),AT1G08630(16),AT1G73810(16),AT2G15480(16),AT1G73680(15),AT2G04350(15)
A.thaliana	c1_20	111	c1_2	AT1G17420(21),AT1G72520(17),AT1G17380(16),AT1G20510(16),AT2G26150(15)
A.thaliana	c1_28	110	c1_2	AT1G73110(20),AT1G47290(18),AT2G17033(18),AT2G28150(15)
A.thaliana	c1_33	110	c1_2	AT1G51740(24),AT1G02410(17)
A.thaliana	c1_172	110	c1_18	AT1G05430(24),AT1G26340(24),AT2G10950(15),AT1G59650(15)
A.thaliana	c1_9	107	c1_2	AT1G67660(19),AT2G25950(17),AT1G28140(16),AT2G22450(15),AT2G27290(15)
A.thaliana	c1_166	100	c1_16	AT2G17290(22),AT1G77920(18),AT1G70980(18),AT2G05518(17),AT1G28190(17),AT1G69450(15)
A.thaliana	c1_61	99	c1_3	AT1G50410(31),AT1G45160(19),AT1G18950(19),AT1G64570(16),AT2G25760(16)
A.thaliana	c1_59	98	c1_3	AT1G50140(37),AT1G09730(18),AT2G04660(17)
A.thaliana	c1_82	98	c1_5	AT2G01008(28),AT1G04913(21),AT1G05703(19),AT2G07355(17),AT2G08435(17),AT1G07957(16)
A.thaliana	c1_171	98	c1_17	AT2G25840(30),AT1G71720(17),AT1G42430(15),AT1G60600(15)
A.thaliana	c1_129	96	c1_10	AT1G33930(21),AT1G04110(18),AT1G23205(17),AT1G57590(17),AT1G34245(15)
A.thaliana	c1_286	93	c1_50	AT2G25170(32),AT1G65440(18),AT2G16940(16)
A.thaliana	c1_114	91	c1_8	AT2G26730(32),AT1G08520(17),AT1G60550(15)
A.thaliana	c1_97	90	c1_6	AT1G44110(36),AT1G20610(25),AT1G08560(19),AT2G28210(16)
A.thaliana	c1_74	89	c1_4	AT1G31820(22),AT1G13990(18),AT1G56010(14),AT1G54575(14)
A.thaliana	c1_277	89	c1_48	AT1G24706(22),AT2G13370(17)
A.thaliana	c1_49	88	c1_3	AT1G68590(17),AT1G04420(17),AT1G64510(16),AT1G54500(16),AT1G72830(16)
A.thaliana	c1_381	88	c1_82	AT2G01008(28),AT1G04913(21),AT1G05703(19),AT2G07355(17),AT2G08435(17),AT1G07957(16)
A.thaliana	c1_26	86	c1_2	AT1G69410(17),AT1G02305(16),AT1G26670(15)
A.thaliana	c1_35	85	c1_2	AT2G20270(17)
A.thaliana	c1_232	83	c1_32	AT1G34470(30),AT1G59600(16)
A.thaliana	c1_83	81	c1_5	AT2G07715(23),AT2G05205(18)
A.thaliana	c1_434	80	c1_114	AT2G26730(32),AT1G08520(17),AT1G60550(15)
A.thaliana	c1_179	77	c1_19	AT1G20810(35),AT1G14310(17),AT2G30170(16),AT1G36390(15)
A.thaliana	c1_81	75	c1_5	AT2G09805(40),AT2G07265(17)
A.thaliana	c1_144	75	c1_14	AT2G05980(36),AT1G43250(16)
A.thaliana	c1_314	75	c1_57	AT1G28420(29),AT1G32750(26)
A.thaliana	c1_507	73	c1_172	AT1G26340(24),AT1G05430(23)
A.thaliana	c1_181	71	c1_19	AT1G06510(26),AT2G22640(17)
A.thaliana	c1_47	69	c1_3	AT1G78630(16),AT1G15820(15)
A.thaliana	c1_55	69	c1_3	NA
A.thaliana	c1_217	68	c1_28	AT1G73110(20),AT1G47290(18),AT2G17033(16),AT2G28150(15)
A.thaliana	c1_96	67	c1_6	AT3G03130(30),AT1G09470(19),AT1G65710(17),AT1G67180(14)
A.thaliana	c1_401	67	c1_97	AT1G44110(35),AT1G20610(21),AT2G28210(16)
A.thaliana	c1_40	66	c1_2	AT1G21550(20),AT2G27310(16),AT1G74450(14)
A.thaliana	c1_379	66	c1_81	AT2G09805(40),AT2G07265(17)
A.thaliana	c1_13	65	c1_2	AT3G30120(15),AT1G77060(14)
A.thaliana	c1_43	65	c1_2	AT1G68800(28)
A.thaliana	c1_31	63	c1_2	AT1G12430(25),AT1G10910(15)
A.thaliana	c1_143	63	c1_14	AT1G72270(20),AT1G21040(16),AT4G04655(16)
A.thaliana	c1_289	63	c1_51	AT1G78420(24),AT1G27900(15)
A.thaliana	c1_27	62	c1_2	AT1G14410(24)
A.thaliana	c1_203	62	c1_25	AT1G62360(27),AT1G13710(26)
A.thaliana	c1_128	61	c1_10	AT1G18370(19),AT1G49870(16)
A.thaliana	c1_153	61	c1_15	AT1G27460(28),AT1G66190(16)
A.thaliana	c1_134	60	c1_12	AT1G17130(26),AT1G07603(19),AT1G54610(18)
A.thaliana	c1_21	59	c1_2	AT1G66430(19),AT2G28470(19)
A.thaliana	c1_624	59	c1_244	AT2G26560(25),AT1G13210(15)
A.thaliana	c1_493	58	c1_166	AT2G17290(20),AT1G69450(14),AT1G77920(13),AT1G28190(13),AT2G19130(13)
A.thaliana	c1_145	57	c1_14	AT5G28085(18)
A.thaliana	c1_304	57	c1_56	AT1G20620(32),AT2G28390(15)
A.thaliana	c1_68	55	c1_3	AT1G15440(15),AT1G63810(14)
A.thaliana	c1_80	55	c1_5	NA
A.thaliana	c1_115	55	c1_8	AT2G29380(23),AT1G56500(18),AT1G01790(15)
A.thaliana	c1_141	54	c1_13	AT3G30120(15),AT1G77060(14)
A.thaliana	c1_157	54	c1_15	AT1G14290(20),AT2G30010(17),AT1G04570(15)
A.thaliana	c1_182	54	c1_19	AT1G72550(20),AT2G04842(17),AT1G70200(15)
A.thaliana	c1_451	54	c1_129	AT1G33930(20),AT1G04110(16),AT1G34245(15),AT1G23205(14)
A.thaliana	c1_598	54	c1_232	AT1G34470(30)
A.thaliana	c1_76	53	c1_4	AT1G35190(20),AT2G31990(14)
A.thaliana	c1_253	52	c1_40	AT1G21550(20),AT2G27310(16),AT1G74450(14)
A.thaliana	c1_520	52	c1_181	AT1G06510(24),AT1G45170(13)
A.thaliana	c1_146	51	c1_14	AT2G11310(20),AT2G02700(15)
A.thaliana	c1_260	51	c1_43	AT1G68800(28)
A.thaliana	c1_29	50	c1_2	AT1G01480(16),AT2G46950(14),AT2G23110(13)
A.thaliana	c1_34	50	c1_2	NA
A.thaliana	c1_230	50	c1_31	AT1G12430(25),AT1G10910(15)
A.thaliana	c1_235	50	c1_33	AT1G51740(22),AT1G02410(17)
A.thaliana	c1_429	50	c1_111	AT1G52510(26)
A.thaliana	c1_65	48	c1_3	AT1G10090(23),AT1G02270(15)
A.thaliana	c1_215	48	c1_27	AT1G14410(24),AT1G44835(13)
A.thaliana	c1_668	48	c1_286	AT2G25170(31),AT1G75340(14)
A.thaliana	c1_103	47	c1_7	AT1G75780(19),AT1G28290(14)
A.thaliana	c1_327	47	c1_61	AT1G50410(30)
A.thaliana	c1_692	47	c1_314	AT1G28420(25),AT2G31970(13)
A.thaliana	c1_24	46	c1_2	NA
A.thaliana	c1_206	46	c1_25	AT2G21260(18),AT2G31160(18),AT1G53180(17),AT3G09895(14)
A.thaliana	c1_436	46	c1_115	AT2G29380(23),AT1G56500(16),AT1G01790(15)
A.thaliana	c1_38	45	c1_2	AT1G34750(19),AT1G33780(16)
A.thaliana	c1_263	45	c1_44	AT1G42970(20),AT1G06680(16)
A.thaliana	c1_655	45	c1_277	AT1G24706(19),AT2G13370(17)
A.thaliana	c1_764	45	c1_434	AT2G26730(32)
A.thaliana	c1_194	44	c1_23	AT1G08890(22),AT1G51090(15),AT1G22370(14),AT1G53100(12)
A.thaliana	c1_483	44	c1_146	AT2G11310(20),AT2G02700(15)
A.thaliana	c1_54	43	c1_3	AT2G17410(12),AT1G15940(12)
A.thaliana	c1_207	43	c1_25	AT1G60060(18),AT1G44830(14),AT1G62500(12)
A.thaliana	c1_224	43	c1_30	AT1G52600(23)
A.thaliana	c1_343	43	c1_65	AT1G10090(23),AT1G02270(15)
A.thaliana	c1_170	42	c1_17	AT1G01970(22)
A.thaliana	c1_221	42	c1_29	AT1G01480(16),AT2G46950(14),AT2G23110(13)
A.thaliana	c1_239	42	c1_34	AT1G68890(14)
A.thaliana	c1_269	42	c1_46	AT1G61520(21),AT5G40660(13)
A.thaliana	c1_383	42	c1_83	AT2G07715(21),AT2G05215(14)
A.thaliana	c1_796	42	c1_520	AT1G06510(23)
A.thaliana	c1_848	42	c1_727	AT2G07682(26)
A.thaliana	c1_183	41	c1_19	AT1G75840(23),AT2G24765(16)
A.thaliana	c1_448	41	c1_128	AT1G18370(19),AT1G49870(14)
A.thaliana	c1_60	40	c1_3	AT1G25440(15),AT1G75500(15)
A.thaliana	c1_516	40	c1_179	AT1G20810(28)
A.thaliana	c1_670	40	c1_289	AT1G78420(24)
A.thaliana	c1_84	39	c1_5	AT1G20830(15),AT2G23390(15),AT1G28090(13)
A.thaliana	c1_571	39	c1_215	AT1G14410(24)
A.thaliana	c1_41	38	c1_2	NA
A.thaliana	c1_187	38	c1_20	AT1G17380(15),AT1G20510(14),AT1G72520(12)
A.thaliana	c1_350	38	c1_68	AT1G15440(15),AT1G63810(14)
A.thaliana	c1_625	38	c1_244	AT2G17040(18),AT2G15390(11)
A.thaliana	c1_820	38	c1_624	AT2G26560(22)
A.thaliana	c1_42	37	c1_2	AT1G30700(17),AT1G49960(13)
A.thaliana	c1_112	37	c1_8	AT2G02500(19),AT1G60230(15)
A.thaliana	c1_204	37	c1_25	AT1G74460(14),AT2G18370(14),AT2G01520(14)
A.thaliana	c1_732	37	c1_381	AT2G01008(20),AT2G07355(17)
A.thaliana	c1_66	36	c1_3	AT2G31280(20),AT1G27752(14)
A.thaliana	c1_242	36	c1_35	AT2G20270(14),AT1G03330(12)
A.thaliana	c1_334	36	c1_62	AT2G11520(23)
A.thaliana	c1_559	36	c1_207	AT1G60060(18),AT1G44830(14),AT1G62500(12)
A.thaliana	c1_768	36	c1_436	AT2G29380(22),AT1G56500(13)
A.thaliana	c1_270	35	c1_46	AT1G76920(20),AT1G29800(15)
A.thaliana	c1_417	35	c1_103	AT1G75780(19),AT1G12080(12)
A.thaliana	c1_427	35	c1_111	NA
A.thaliana	c1_70	34	c1_3	NA
A.thaliana	c1_262	34	c1_44	AT1G33980(19),AT1G54170(14)
A.thaliana	c1_526	34	c1_183	AT1G75840(23),AT2G24765(16)
A.thaliana	c1_680	34	c1_304	AT1G20620(29)
A.thaliana	c1_39	33	c1_2	AT1G06900(16)
A.thaliana	c1_155	33	c1_15	AT2G28950(15),AT2G18300(14)
A.thaliana	c1_355	33	c1_74	AT1G13990(15),AT1G54575(13)
A.thaliana	c1_501	33	c1_171	AT1G42430(15),AT1G71720(15)
A.thaliana	c1_549	33	c1_203	AT1G13710(23)
A.thaliana	c1_596	33	c1_230	AT1G12430(24)
A.thaliana	c1_612	33	c1_239	AT1G68890(14),AT2G27040(13)
A.thaliana	c1_746	33	c1_401	AT1G44110(28),AT1G20610(12)
A.thaliana	c1_865	33	c1_796	AT1G06510(23)
A.thaliana	c1_131	32	c1_10	AT1G10850(13),AT1G05470(12)
A.thaliana	c1_212	32	c1_26	AT1G69410(12),AT1G43890(12),AT2G01540(11)
A.thaliana	c1_225	32	c1_30	AT1G05720(14),AT1G17080(12)
A.thaliana	c1_271	32	c1_46	AT1G79020(15),AT2G32320(14)
A.thaliana	c1_367	32	c1_76	AT1G35190(18),AT2G31990(13),AT1G01640(12)
A.thaliana	c1_782	32	c1_493	AT2G17290(20),AT1G69450(14)
A.thaliana	c1_73	31	c1_4	AT3G29035(15),AT5G07100(13)
A.thaliana	c1_88	31	c1_5	AT2G31040(18)
A.thaliana	c1_276	31	c1_47	AT1G29070(12),AT1G78630(12),AT1G48490(12)
A.thaliana	c1_638	31	c1_263	AT1G42970(19),AT1G06680(16)
A.thaliana	c1_64	30	c1_3	AT1G31812(13),AT1G21980(12)
A.thaliana	c1_130	30	c1_10	AT1G30500(14)
A.thaliana	c1_158	30	c1_15	AT1G76540(11)
A.thaliana	c1_241	30	c1_35	AT1G02160(14),AT1G24240(11)
A.thaliana	c1_295	30	c1_54	AT2G17410(12),AT1G15940(12)
A.thaliana	c1_399	30	c1_96	AT3G03130(23)
A.thaliana	c1_774	30	c1_451	AT1G33930(17),AT1G04110(16),AT1G80080(11)
A.thaliana	c1_37	29	c1_2	AT1G65010(13)
A.thaliana	c1_95	29	c1_6	AT2G16270(14),AT2G07170(10)
A.thaliana	c1_184	29	c1_19	AT2G28430(15),AT2G20930(13)
A.thaliana	c1_223	29	c1_30	AT1G71840(15)
A.thaliana	c1_305	29	c1_56	AT1G60900(16)
A.thaliana	c1_360	29	c1_75	AT1G10070(24),AT1G62810(12)
A.thaliana	c1_633	29	c1_253	AT1G21550(15),AT2G31800(11)
A.thaliana	c1_406	28	c1_102	AT1G53520(20)
A.thaliana	c1_426	28	c1_111	AT1G51110(16),AT1G65230(13)
A.thaliana	c1_585	28	c1_224	AT1G52600(23)
A.thaliana	c1_840	28	c1_670	AT1G78420(23)
A.thaliana	c1_89	27	c1_5	AT1G01630(18),AT1G45120(15),AT1G04723(13)
A.thaliana	c1_176	27	c1_18	AT2G22480(13),AT2G01650(12)
A.thaliana	c1_237	27	c1_33	AT2G01735(13),AT1G45976(12)
A.thaliana	c1_292	27	c1_51	AT1G75400(15)
A.thaliana	c1_370	27	c1_79	AT2G07678(18)
A.thaliana	c1_881	27	c1_865	AT1G06510(21),AT1G31220(10)
A.thaliana	c1_189	26	c1_20	AT1G17420(12),AT2G27690(11)
A.thaliana	c1_234	26	c1_32	AT1G79080(12)
A.thaliana	c1_326	26	c1_61	AT1G18950(13),AT2G28540(9)
A.thaliana	c1_328	26	c1_61	AT2G25760(13)
A.thaliana	c1_837	26	c1_668	AT2G25170(23)
A.thaliana	c1_849	26	c1_727	AT2G07773(13),AT2G07686(12)
A.thaliana	c1_154	25	c1_15	AT1G14700(13),AT1G49430(11)
A.thaliana	c1_173	25	c1_18	AT1G10840(15)
A.thaliana	c1_251	25	c1_39	AT1G06900(16)
A.thaliana	c1_332	25	c1_62	AT1G22040(13),AT1G56440(13),AT2G29525(12)
A.thaliana	c1_353	25	c1_70	AT1G68930(12),AT2G13600(11),AT1G20230(11)
A.thaliana	c1_357	25	c1_74	AT1G31820(16)
A.thaliana	c1_409	25	c1_102	AT1G18250(17)
A.thaliana	c1_523	25	c1_182	AT2G04842(17)
A.thaliana	c1_725	25	c1_367	AT1G35190(18)
A.thaliana	c1_787	25	c1_507	AT1G26340(17)
A.thaliana	c1_177	24	c1_18	AT1G80700(14)
A.thaliana	c1_226	24	c1_30	AT1G53850(14)
A.thaliana	c1_308	24	c1_56	AT2G15900(17)
A.thaliana	c1_320	24	c1_59	AT1G09730(11)
A.thaliana	c1_428	24	c1_111	AT1G73655(12),AT2G21530(11)
A.thaliana	c1_67	23	c1_3	AT2G26780(12)
A.thaliana	c1_105	23	c1_7	NA
A.thaliana	c1_167	23	c1_16	AT2G04080(11)
A.thaliana	c1_249	23	c1_38	AT1G34750(15)
A.thaliana	c1_282	23	c1_49	AT1G68590(12),AT1G04420(11)
A.thaliana	c1_306	23	c1_56	AT3G52030(18)
A.thaliana	c1_329	23	c1_62	AT2G18170(13)
A.thaliana	c1_330	23	c1_62	AT1G61670(13)
A.thaliana	c1_485	23	c1_153	AT1G27460(18),AT1G66190(8)
A.thaliana	c1_550	23	c1_203	AT1G62360(17)
A.thaliana	c1_634	23	c1_253	AT1G74450(12)
A.thaliana	c1_642	23	c1_269	AT1G61520(17),AT5G40660(9)
A.thaliana	c1_108	22	c1_7	AT1G78110(11),AT1G04280(8)
A.thaliana	c1_118	22	c1_8	AT1G52740(12)
A.thaliana	c1_375	22	c1_80	AT2G07677(11),AT2G07779(11),AT2G07798(10)
A.thaliana	c1_699	22	c1_328	AT2G25760(13)
A.thaliana	c1_751	22	c1_406	AT1G53520(18)
A.thaliana	c1_835	22	c1_655	AT1G24706(16)
A.thaliana	c1_87	21	c1_5	AT1G22710(12),AT1G78900(11)
A.thaliana	c1_117	21	c1_8	AT1G02335(15),AT2G27740(11),AT2G28760(11)
A.thaliana	c1_195	21	c1_23	AT1G30190(15),AT2G21590(11)
A.thaliana	c1_199	21	c1_24	AT1G21270(13),AT1G72910(12)
A.thaliana	c1_208	21	c1_25	AT2G18470(13),AT5G44620(10)
A.thaliana	c1_683	21	c1_305	AT1G60900(11),AT1G05120(9)
A.thaliana	c1_877	21	c1_849	AT2G07773(12),AT2G07686(12)
A.thaliana	c1_63	20	c1_3	AT1G26880(12),AT2G25210(12)
A.thaliana	c1_69	20	c1_3	AT1G14730(11),AT1G21790(10),AT1G14720(10)
A.thaliana	c1_125	20	c1_9	NA
A.thaliana	c1_191	20	c1_21	AT1G66430(12)
A.thaliana	c1_197	20	c1_23	AT2G12400(11),AT1G23090(9)
A.thaliana	c1_229	20	c1_30	AT1G69980(12)
A.thaliana	c1_236	20	c1_33	AT1G47230(10),AT2G30160(10)
A.thaliana	c1_393	20	c1_89	AT1G01630(14),AT1G45120(14)
A.thaliana	c1_813	20	c1_612	AT2G27040(12),AT1G68890(11)
A.thaliana	c1_132	19	c1_10	AT1G62640(12)
A.thaliana	c1_180	19	c1_19	AT1G25290(11)
A.thaliana	c1_190	19	c1_21	AT2G28470(13)
A.thaliana	c1_214	19	c1_26	AT1G26670(14)
A.thaliana	c1_243	19	c1_35	AT2G04410(11)
A.thaliana	c1_278	19	c1_48	AT1G23230(12),AT2G31960(11),AT2G03140(10)
A.thaliana	c1_348	19	c1_67	AT2G26780(12)
A.thaliana	c1_361	19	c1_75	AT2G15480(15)
A.thaliana	c1_494	19	c1_166	AT1G70980(11)
A.thaliana	c1_521	19	c1_181	AT2G22640(14)
A.thaliana	c1_627	19	c1_244	AT2G04495(8),AT4G04500(8)
A.thaliana	c1_706	19	c1_343	AT1G10090(15)
A.thaliana	c1_116	18	c1_8	AT1G07640(9),AT1G58215(9)
A.thaliana	c1_174	18	c1_18	AT1G30910(10)
A.thaliana	c1_186	18	c1_20	AT2G26150(14),AT1G71000(11)
A.thaliana	c1_188	18	c1_20	AT1G18590(9),AT1G65860(9)
A.thaliana	c1_205	18	c1_25	AT1G31040(10),AT1G23380(9),AT1G11420(8)
A.thaliana	c1_211	18	c1_26	NA
A.thaliana	c1_452	18	c1_129	AT1G57590(10),AT1G02390(9)
A.thaliana	c1_509	18	c1_172	AT1G59650(10)
A.thaliana	c1_603	18	c1_235	AT2G18770(10),AT1G02410(9)
A.thaliana	c1_604	18	c1_235	AT1G51740(11),AT1G07950(8)
A.thaliana	c1_654	18	c1_276	AT1G78630(12),AT3G16785(11)
A.thaliana	c1_716	18	c1_355	AT1G13990(12)
A.thaliana	c1_757	18	c1_427	AT1G32080(11)
A.thaliana	c1_845	18	c1_699	AT2G25760(12),AT1G07990(8),AT2G26140(8)
A.thaliana	c1_161	17	c1_15	AT1G29660(11)
A.thaliana	c1_213	17	c1_26	AT1G65720(10)
A.thaliana	c1_218	17	c1_28	AT1G64370(11)
A.thaliana	c1_264	17	c1_44	AT1G31330(9),AT1G74470(8)
A.thaliana	c1_272	17	c1_46	AT2G30710(11)
A.thaliana	c1_281	17	c1_49	AT1G74730(9),AT1G32990(8)
A.thaliana	c1_298	17	c1_55	AT1G14320(11)
A.thaliana	c1_341	17	c1_64	AT1G31812(11),AT2G16600(10)
A.thaliana	c1_733	17	c1_381	AT1G04913(15)
A.thaliana	c1_77	16	c1_4	AT2G22730(9),AT1G67690(9),AT1G64710(8)
A.thaliana	c1_123	16	c1_9	AT1G28140(11)
A.thaliana	c1_124	16	c1_9	AT2G25950(13)
A.thaliana	c1_168	16	c1_16	AT2G15080(9)
A.thaliana	c1_198	16	c1_23	AT1G56300(10)
A.thaliana	c1_265	16	c1_44	AT2G06520(8),AT1G50380(8)
A.thaliana	c1_283	16	c1_49	NA
A.thaliana	c1_317	16	c1_57	AT4G38200(8),AT1G66730(7)
A.thaliana	c1_323	16	c1_60	AT1G75500(12),AT1G25440(10)
A.thaliana	c1_365	16	c1_75	AT4G23880(10),AT1G43700(9)
A.thaliana	c1_385	16	c1_83	AT2G26200(11),AT2G21710(10)
A.thaliana	c1_456	16	c1_130	AT1G30500(12),AT1G73010(10)
A.thaliana	c1_480	16	c1_143	AT1G21040(13)
A.thaliana	c1_503	16	c1_171	AT1G11820(9)
A.thaliana	c1_636	16	c1_262	AT1G33980(15)
A.thaliana	c1_650	16	c1_271	AT2G32320(13)
A.thaliana	c1_734	16	c1_381	AT1G05703(13)
A.thaliana	c1_823	16	c1_625	AT2G17040(15)
A.thaliana	c1_85	15	c1_5	AT2G07732(11)
A.thaliana	c1_159	15	c1_15	AT1G49580(10),AT5G28290(9)
A.thaliana	c1_246	15	c1_37	AT1G63640(9)
A.thaliana	c1_413	15	c1_102	AT2G10940(11),AT3G17840(10)
A.thaliana	c1_430	15	c1_111	AT1G64150(12)
A.thaliana	c1_476	15	c1_141	AT1G20010(8),AT1G19150(8)
A.thaliana	c1_495	15	c1_166	AT2G05518(12)
A.thaliana	c1_531	15	c1_187	AT1G20510(13)
A.thaliana	c1_584	15	c1_223	AT1G29810(10)
A.thaliana	c1_631	15	c1_249	AT1G34750(10),AT2G28940(9)
A.thaliana	c1_674	15	c1_292	AT1G75400(9),AT1G60420(9)
A.thaliana	c1_805	15	c1_559	AT1G62500(12),AT1G60060(8)
A.thaliana	c1_104	14	c1_7	AT1G67040(7),AT1G77720(7)
A.thaliana	c1_106	14	c1_7	AT1G79270(9)
A.thaliana	c1_122	14	c1_9	AT1G13270(9)
A.thaliana	c1_127	14	c1_9	AT1G53035(10)
A.thaliana	c1_156	14	c1_15	AT2G05990(10)
A.thaliana	c1_294	14	c1_51	AT1G48560(10)
A.thaliana	c1_333	14	c1_62	AT1G54830(9)
A.thaliana	c1_356	14	c1_74	AT1G56010(9)
A.thaliana	c1_363	14	c1_75	AT1G54160(9),AT2G04350(8)
A.thaliana	c1_364	14	c1_75	AT1G73810(11),AT1G77120(8)
A.thaliana	c1_395	14	c1_95	AT2G07170(10),AT1G23790(8),AT1G16630(8)
A.thaliana	c1_459	14	c1_131	AT1G26770(9)
A.thaliana	c1_466	14	c1_134	AT1G07603(13)
A.thaliana	c1_491	14	c1_158	AT1G76540(11)
A.thaliana	c1_508	14	c1_172	AT2G19830(9)
A.thaliana	c1_511	14	c1_176	NA
A.thaliana	c1_517	14	c1_179	AT1G14310(12)
A.thaliana	c1_593	14	c1_229	AT1G69980(10)
A.thaliana	c1_602	14	c1_234	AT2G06990(9)
A.thaliana	c1_605	14	c1_235	AT2G30350(9)
A.thaliana	c1_697	14	c1_326	AT1G18950(10)
A.thaliana	c1_701	14	c1_329	AT2G18170(12)
A.thaliana	c1_703	14	c1_332	AT2G29525(10),AT1G22040(8)
A.thaliana	c1_715	14	c1_353	AT1G20230(10),AT2G22070(9)
A.thaliana	c1_829	14	c1_634	AT1G74450(10)
A.thaliana	c1_868	14	c1_813	AT1G68890(11),AT2G27040(10)
A.thaliana	c1_45	13	c1_3	AT1G19710(7),AT5G24360(7)
A.thaliana	c1_113	13	c1_8	AT1G64355(10)
A.thaliana	c1_120	13	c1_8	AT1G33600(7),AT1G45191(7)
A.thaliana	c1_126	13	c1_9	AT1G21065(9),AT2G27290(9)
A.thaliana	c1_138	13	c1_12	AT1G30090(9)
A.thaliana	c1_201	13	c1_24	NA
A.thaliana	c1_238	13	c1_33	AT1G18840(8)
A.thaliana	c1_296	13	c1_54	NA
A.thaliana	c1_309	13	c1_56	NA
A.thaliana	c1_366	13	c1_76	NA
A.thaliana	c1_378	13	c1_80	AT2G07638(9),AT2G07754(8),AT1G06730(8)
A.thaliana	c1_384	13	c1_83	AT1G67440(10)
A.thaliana	c1_400	13	c1_96	AT1G67180(10)
A.thaliana	c1_408	13	c1_102	AT1G68400(9)
A.thaliana	c1_420	13	c1_105	AT1G01110(7)
A.thaliana	c1_439	13	c1_116	AT1G07640(9)
A.thaliana	c1_458	13	c1_131	AT1G05470(10)
A.thaliana	c1_524	13	c1_182	AT1G14510(8),AT1G75335(8)
A.thaliana	c1_528	13	c1_184	AT2G20930(12)
A.thaliana	c1_566	13	c1_212	AT2G01540(9)
A.thaliana	c1_577	13	c1_217	AT1G73110(10)
A.thaliana	c1_580	13	c1_221	AT1G02310(8),AT2G19900(8)
A.thaliana	c1_587	13	c1_225	AT1G17080(11)
A.thaliana	c1_618	13	c1_242	AT1G03330(10)
A.thaliana	c1_645	13	c1_270	AT1G76920(11)
A.thaliana	c1_656	13	c1_277	NA
A.thaliana	c1_693	13	c1_320	AT1G09730(9)
A.thaliana	c1_798	13	c1_523	AT2G15820(10)
A.thaliana	c1_801	13	c1_526	AT2G24765(8)
A.thaliana	c1_858	13	c1_768	AT1G56500(5)
A.thaliana	c1_72	12	c1_3	AT1G73870(6)
A.thaliana	c1_107	12	c1_7	AT3G29370(8)
A.thaliana	c1_220	12	c1_28	AT1G29630(9)
A.thaliana	c1_245	12	c1_36	AT1G21520(8)
A.thaliana	c1_284	12	c1_49	NA
A.thaliana	c1_300	12	c1_55	AT1G74050(9)
A.thaliana	c1_307	12	c1_56	AT1G26580(7),AT1G10570(7)
A.thaliana	c1_335	12	c1_62	AT2G43060(7),AT2G22970(6)
A.thaliana	c1_345	12	c1_66	AT2G29140(10)
A.thaliana	c1_388	12	c1_84	AT1G20830(8)
A.thaliana	c1_405	12	c1_102	AT1G25510(9),AT1G70710(7)
A.thaliana	c1_475	12	c1_141	AT2G29310(9)
A.thaliana	c1_504	12	c1_171	AT2G30150(8),AT1G26761(7)
A.thaliana	c1_532	12	c1_188	AT1G65860(9)
A.thaliana	c1_535	12	c1_189	AT1G44350(9)
A.thaliana	c1_573	12	c1_217	AT1G47290(8)
A.thaliana	c1_579	12	c1_217	AT1G57700(9)
A.thaliana	c1_601	12	c1_234	AT1G25470(8)
A.thaliana	c1_667	12	c1_286	AT1G65440(8)
A.thaliana	c1_822	12	c1_625	NA
A.thaliana	c1_857	12	c1_768	AT1G60470(10)
A.thaliana	c1_71	11	c1_3	AT1G08180(9),AT2G03810(7)
A.thaliana	c1_101	11	c1_6	NA
A.thaliana	c1_133	11	c1_10	AT1G01180(8)
A.thaliana	c1_135	11	c1_12	AT2G32170(9),AT1G18450(8)
A.thaliana	c1_150	11	c1_14	AT4G18350(7)
A.thaliana	c1_162	11	c1_15	AT1G27760(9)
A.thaliana	c1_165	11	c1_15	AT1G70830(8)
A.thaliana	c1_185	11	c1_20	AT1G52410(7)
A.thaliana	c1_247	11	c1_37	AT1G65010(9)
A.thaliana	c1_256	11	c1_41	AT1G04480(9)
A.thaliana	c1_258	11	c1_41	AT2G20820(8)
A.thaliana	c1_279	11	c1_48	AT2G23740(10)
A.thaliana	c1_297	11	c1_55	AT1G69620(7),AT2G01250(7)
A.thaliana	c1_313	11	c1_56	AT1G09870(9)
A.thaliana	c1_318	11	c1_57	NA
A.thaliana	c1_338	11	c1_63	AT1G26880(9)
A.thaliana	c1_347	11	c1_66	AT2G13130(9)
A.thaliana	c1_389	11	c1_84	AT1G28090(10)
A.thaliana	c1_412	11	c1_102	AT2G19170(9),AT1G45207(8)
A.thaliana	c1_418	11	c1_103	NA
A.thaliana	c1_497	11	c1_167	AT2G04080(9)
A.thaliana	c1_502	11	c1_171	AT1G60810(7)
A.thaliana	c1_519	11	c1_180	AT1G31410(7)
A.thaliana	c1_538	11	c1_194	AT1G51090(9)
A.thaliana	c1_545	11	c1_198	AT1G56300(10)
A.thaliana	c1_556	11	c1_206	AT2G31160(8),AT1G53180(6)
A.thaliana	c1_558	11	c1_206	AT3G09895(9)
A.thaliana	c1_626	11	c1_244	AT1G57630(7)
A.thaliana	c1_643	11	c1_269	AT2G01440(7)
A.thaliana	c1_649	11	c1_271	AT1G79020(7),AT1G09280(7)
A.thaliana	c1_694	11	c1_320	NA
A.thaliana	c1_810	11	c1_603	AT2G18770(10)
A.thaliana	c1_819	11	c1_624	AT1G13210(8),AT2G13790(7)
A.thaliana	c1_870	11	c1_820	NA
A.thaliana	c1_109	10	c1_7	AT1G14170(7)
A.thaliana	c1_136	10	c1_12	AT1G68980(8),AT2G04540(7)
A.thaliana	c1_137	10	c1_12	AT1G24560(8)
A.thaliana	c1_142	10	c1_13	NA
A.thaliana	c1_147	10	c1_14	AT1G48740(7)
A.thaliana	c1_193	10	c1_21	AT1G12845(8)
A.thaliana	c1_196	10	c1_23	AT1G78610(7)
A.thaliana	c1_257	10	c1_41	AT1G19910(7),AT2G23090(6)
A.thaliana	c1_291	10	c1_51	AT1G10040(8),AT1G29240(7)
A.thaliana	c1_351	10	c1_68	AT2G23040(7)
A.thaliana	c1_362	10	c1_75	AT1G56600(8)
A.thaliana	c1_407	10	c1_102	AT1G48480(6)
A.thaliana	c1_486	10	c1_153	AT2G01950(8)
A.thaliana	c1_551	10	c1_204	AT1G74460(7),AT1G10480(6),AT5G35110(6)
A.thaliana	c1_592	10	c1_226	AT1G30630(8),AT1G27970(7)
A.thaliana	c1_615	10	c1_241	AT1G02160(8)
A.thaliana	c1_616	10	c1_241	AT1G23820(6),AT1G79210(6)
A.thaliana	c1_620	10	c1_242	AT2G28780(6)
A.thaliana	c1_658	10	c1_277	AT1G67140(7)
A.thaliana	c1_663	10	c1_282	NA
A.thaliana	c1_711	10	c1_350	AT1G63810(8),AT1G29320(6)
A.thaliana	c1_744	10	c1_401	AT1G11850(8),AT2G28210(8)
A.thaliana	c1_747	10	c1_401	AT1G47740(7),AT1G10120(7)
A.thaliana	c1_806	10	c1_559	AT1G44830(8)
O.sativa	c1_3	4268	c1_1	LOC_Os02g48964(60),LOC_Os01g01510(40),LOC_Os01g73620(39),LOC_Os03g11200(39),LOC_Os02g37420(38),LOC_Os03g58700(35),LOC_Os02g21970(35),LOC_Os01g54100(34),LOC_Os03g63430(34),LOC_Os02g04040(33),LOC_Os03g21720(32),LOC_Os02g21880(32),LOC_Os02g11050(32),LOC_Os01g21320(32),LOC_Os01g50770(31),LOC_Os03g11470(31),LOC_Os03g50850(31),LOC_Os01g05420(30),LOC_Os03g06620(30),LOC_Os01g51300(30),LOC_Os03g14980(30),…
O.sativa	c1_4	2209	c1_1	LOC_Os01g01010(43),LOC_Os01g13100(42),LOC_Os03g12120(40),LOC_Os02g51070(34),LOC_Os01g58470(32),LOC_Os03g48040(32),LOC_Os01g44210(31),LOC_Os03g56869(30),LOC_Os02g33500(29),LOC_Os02g57010(29),LOC_Os02g51390(27),LOC_Os03g13010(27),LOC_Os01g32350(26),LOC_Os01g48444(26),LOC_Os02g55120(25),LOC_Os01g47450(25),LOC_Os01g45370(25),LOC_Os01g53060(24),LOC_Os01g53330(24),LOC_Os02g20160(24),LOC_Os03g39407(24),…
O.sativa	c1_5	1084	c1_1	LOC_Os02g32140(50),LOC_Os03g57640(46),LOC_Os01g15000(42),LOC_Os02g02730(42),LOC_Os01g62190(39),LOC_Os02g48190(38),LOC_Os03g60570(32),LOC_Os03g04890(29),LOC_Os03g14370(28),LOC_Os02g50600(27),LOC_Os01g61460(27),LOC_Os01g36790(27),LOC_Os01g14110(27),LOC_Os03g63580(25),LOC_Os03g17700(24),LOC_Os03g57310(23),LOC_Os02g44990(22),LOC_Os01g09010(22),LOC_Os01g55340(21),LOC_Os01g42870(21),LOC_Os01g16950(21),…
O.sativa	c1_2	979	c1_1	LOC_Os02g16490(35),LOC_Os04g08800(32),LOC_Os01g26370(31),LOC_Os11g17330(28),LOC_Os02g23930(27),LOC_Os02g14500(25),LOC_Os03g48904(25),LOC_Os02g47500(25),LOC_Os01g08890(24),LOC_Os02g39660(24),LOC_Os03g57145(23),LOC_Os01g31810(23),LOC_Os03g56730(22),LOC_Os02g22580(22),LOC_Os02g23939(22),LOC_Os01g02130(22),LOC_Os02g22590(20),LOC_Os03g06835(20),LOC_Os01g19410(20),LOC_Os01g08880(19),LOC_Os01g49219(19),…
O.sativa	c1_47	859	c1_4	LOC_Os01g44210(31),LOC_Os02g33500(29),LOC_Os01g32350(26),LOC_Os01g48444(26),LOC_Os02g43350(23),LOC_Os01g48990(23),LOC_Os01g21820(22),LOC_Os01g13190(22),LOC_Os02g35630(21),LOC_Os01g66300(21),LOC_Os02g09140(21),LOC_Os03g50070(20),LOC_Os02g55120(19),LOC_Os02g42960(19),LOC_Os03g20100(19),LOC_Os01g66320(18),LOC_Os02g44570(18),LOC_Os03g11120(18),LOC_Os03g19510(18),LOC_Os03g63860(18),LOC_Os02g13970(17),…
O.sativa	c1_6	596	c1_2	LOC_Os02g16490(35),LOC_Os01g26370(31),LOC_Os11g17330(28),LOC_Os03g48904(25),LOC_Os02g47500(25),LOC_Os01g08890(24),LOC_Os02g14500(24),LOC_Os02g39660(24),LOC_Os03g57145(23),LOC_Os01g31810(23),LOC_Os03g56730(22),LOC_Os01g02130(22),LOC_Os03g06835(20),LOC_Os01g19410(20),LOC_Os01g08880(19),LOC_Os01g08870(19),LOC_Os01g24764(19),LOC_Os01g26080(18),LOC_Os01g39680(16),LOC_Os03g06900(16),LOC_Os01g32610(16),…
O.sativa	c1_55	584	c1_5	LOC_Os02g32140(49),LOC_Os03g57640(46),LOC_Os01g62190(39),LOC_Os02g02730(38),LOC_Os02g48190(37),LOC_Os03g60570(32),LOC_Os03g04890(29),LOC_Os02g50600(27),LOC_Os03g63580(25),LOC_Os03g17700(24),LOC_Os03g57310(23),LOC_Os02g44990(22),LOC_Os01g55340(21),LOC_Os01g42520(21),LOC_Os03g27980(20),LOC_Os02g33670(18),LOC_Os03g25790(17),LOC_Os02g13600(17),LOC_Os01g50400(17),LOC_Os02g21040(17),LOC_Os01g60600(17),…
O.sativa	c1_14	505	c1_3	LOC_Os02g21970(32),LOC_Os03g21720(29),LOC_Os03g63430(26),LOC_Os01g40470(25),LOC_Os01g57220(22),LOC_Os03g59740(22),LOC_Os03g13750(21),LOC_Os03g11410(20),LOC_Os02g27030(19),LOC_Os02g02890(19),LOC_Os02g46962(19),LOC_Os03g05730(17),LOC_Os02g19210(16),LOC_Os02g56560(16),LOC_Os02g17500(16),LOC_Os01g36930(15),LOC_Os01g73970(15),LOC_Os01g16430(15),LOC_Os01g37800(14),LOC_Os01g59790(14),LOC_Os03g16690(14),…
O.sativa	c1_49	495	c1_4	LOC_Os01g58470(31),LOC_Os03g56869(30),LOC_Os02g57010(29),LOC_Os03g48040(28),LOC_Os03g13010(27),LOC_Os01g45370(25),LOC_Os03g12530(23),LOC_Os02g51570(21),LOC_Os01g18320(21),LOC_Os01g22980(21),LOC_Os02g35620(21),LOC_Os02g49820(20),LOC_Os01g65030(20),LOC_Os01g66980(17),LOC_Os03g30092(17),LOC_Os03g43470(17),LOC_Os02g13350(16),LOC_Os03g02640(15),LOC_Os03g22780(15),LOC_Os03g61030(15),LOC_Os03g21400(15),…
O.sativa	c1_52	413	c1_4	LOC_Os01g01010(43),LOC_Os01g13100(42),LOC_Os03g12120(40),LOC_Os02g51390(27),LOC_Os02g20160(24),LOC_Os03g39407(24),LOC_Os03g58120(23),LOC_Os01g47450(22),LOC_Os01g12550(22),LOC_Os01g08300(20),LOC_Os03g05660(20),LOC_Os01g06000(19),LOC_Os01g68120(18),LOC_Os02g26960(18),LOC_Os03g42110(17),LOC_Os02g26550(16),LOC_Os02g19950(16),LOC_Os03g62550(16),LOC_Os02g14120(14),LOC_Os02g21490(14),LOC_Os01g42710(14),…
O.sativa	c1_23	347	c1_3	LOC_Os02g48964(59),LOC_Os01g54100(27),LOC_Os03g46740(25),LOC_Os02g47870(22),LOC_Os01g71770(20),LOC_Os01g16540(20),LOC_Os01g68040(20),LOC_Os02g37030(19),LOC_Os02g07790(18),LOC_Os03g11970(18),LOC_Os02g56180(18),LOC_Os02g51400(17),LOC_Os03g19960(16),LOC_Os01g12730(15),LOC_Os03g18690(15)
O.sativa	c1_58	345	c1_6	LOC_Os02g16490(35),LOC_Os01g26370(28),LOC_Os03g48904(25),LOC_Os11g17330(25),LOC_Os01g08890(24),LOC_Os02g14500(24),LOC_Os03g57145(23),LOC_Os03g56730(22),LOC_Os03g06835(20),LOC_Os01g08880(19),LOC_Os01g24764(19),LOC_Os01g08870(18),LOC_Os01g26080(18),LOC_Os01g39680(16),LOC_Os03g06900(16),LOC_Os01g32610(16),LOC_Os01g09410(15),LOC_Os04g11980(15),LOC_Os03g37730(13),LOC_Os03g56270(13),LOC_Os03g61280(13)
O.sativa	c1_56	317	c1_5	LOC_Os01g15000(42),LOC_Os01g36790(27),LOC_Os01g61460(25),LOC_Os03g14370(25),LOC_Os01g54030(19),LOC_Os03g22140(19),LOC_Os01g28840(18),LOC_Os01g03730(17),LOC_Os02g52560(16),LOC_Os03g61920(16),LOC_Os01g57450(15),LOC_Os02g12380(15),LOC_Os01g65380(15),LOC_Os01g14440(14),LOC_Os02g22380(14),LOC_Os01g55100(14),LOC_Os01g56930(14),LOC_Os03g02050(14),LOC_Os03g19010(14)
O.sativa	c1_15	305	c1_3	LOC_Os02g21880(30),LOC_Os03g06620(30),LOC_Os01g73620(28),LOC_Os02g04040(26),LOC_Os02g42890(26),LOC_Os01g51300(20),LOC_Os02g39520(18),LOC_Os03g50480(18),LOC_Os01g38620(16),LOC_Os03g13790(16),LOC_Os01g10150(15),LOC_Os02g56210(15),LOC_Os01g38950(14),LOC_Os02g21430(14)
O.sativa	c1_196	305	c1_47	LOC_Os02g33500(28),LOC_Os01g48444(26),LOC_Os02g43350(23),LOC_Os01g66300(21),LOC_Os01g21820(20),LOC_Os03g50070(20),LOC_Os03g11120(18),LOC_Os02g13970(17),LOC_Os02g33010(17),LOC_Os02g47120(17),LOC_Os01g01050(17),LOC_Os01g72980(16),LOC_Os01g73900(15),LOC_Os03g12710(15)
O.sativa	c1_88	283	c1_14	LOC_Os03g21720(27),LOC_Os03g63430(26),LOC_Os01g40470(24),LOC_Os03g59740(22),LOC_Os02g27030(19),LOC_Os02g02890(19),LOC_Os03g05730(17),LOC_Os01g57220(16),LOC_Os02g19210(16),LOC_Os02g56560(16),LOC_Os01g36930(15),LOC_Os01g73970(15),LOC_Os02g46962(15),LOC_Os01g59790(14),LOC_Os02g15550(14),LOC_Os03g55560(14)
O.sativa	c1_117	268	c1_23	LOC_Os02g48964(59),LOC_Os01g54100(27),LOC_Os01g16540(20),LOC_Os01g68040(20),LOC_Os01g71770(19),LOC_Os02g37030(19),LOC_Os02g07790(18),LOC_Os03g19960(16),LOC_Os02g47870(15),LOC_Os03g11970(15),LOC_Os01g12730(15),LOC_Os03g18690(15)
O.sativa	c1_50	255	c1_4	LOC_Os02g51070(34),LOC_Os03g08070(20),LOC_Os01g52640(19),LOC_Os02g52420(18),LOC_Os02g52650(18),LOC_Os03g63420(18),LOC_Os03g07960(17),LOC_Os02g56200(16),LOC_Os01g61120(14),LOC_Os01g59020(14),LOC_Os02g53140(14),LOC_Os02g42350(14)
O.sativa	c1_26	252	c1_3	LOC_Os02g11750(29),LOC_Os01g44230(25),LOC_Os01g45190(25),LOC_Os03g50850(25),LOC_Os01g70670(23),LOC_Os03g04980(23),LOC_Os01g60660(21),LOC_Os01g70020(20),LOC_Os03g06160(19),LOC_Os02g26814(18),LOC_Os03g22380(17),LOC_Os03g10400(17),LOC_Os01g73570(16),LOC_Os03g59020(16),LOC_Os01g66560(15),LOC_Os01g73230(15),LOC_Os02g18850(15)
O.sativa	c1_96	245	c1_15	LOC_Os02g21880(30),LOC_Os03g06620(30),LOC_Os01g73620(28),LOC_Os02g04040(26),LOC_Os02g39520(18),LOC_Os03g50480(18),LOC_Os01g38620(16),LOC_Os01g51300(16),LOC_Os03g13790(16),LOC_Os01g38950(14),LOC_Os02g21430(14)
O.sativa	c1_28	211	c1_3	LOC_Os03g11200(31),LOC_Os03g03710(27),LOC_Os03g16369(23),LOC_Os03g44900(19),LOC_Os02g44520(17),LOC_Os02g45650(17),LOC_Os02g54120(16),LOC_Os01g17260(15),LOC_Os02g04050(14),LOC_Os01g14370(14),LOC_Os03g21240(14),LOC_Os01g42490(14),LOC_Os03g51020(14)
O.sativa	c1_342	209	c1_117	LOC_Os02g48964(59),LOC_Os01g54100(27),LOC_Os01g71770(19),LOC_Os02g37030(19),LOC_Os01g16540(19),LOC_Os01g68040(19),LOC_Os02g07790(18),LOC_Os03g19960(16),LOC_Os03g11970(15),LOC_Os01g12730(15),LOC_Os03g18690(15)
O.sativa	c1_16	197	c1_3	LOC_Os03g58700(33),LOC_Os03g14980(26),LOC_Os01g01960(23),LOC_Os04g11880(22),LOC_Os01g39380(18),LOC_Os03g02150(17),LOC_Os01g16970(16),LOC_Os01g08200(16),LOC_Os01g19470(15)
O.sativa	c1_27	193	c1_3	LOC_Os01g50770(31),LOC_Os02g46510(28),LOC_Os03g15590(22),LOC_Os02g07880(20),LOC_Os02g04100(19),LOC_Os03g57100(19),LOC_Os02g16550(16),LOC_Os01g59600(15),LOC_Os02g10650(15)
O.sativa	c1_197	185	c1_47	LOC_Os01g44210(29),LOC_Os01g48990(23),LOC_Os02g35630(21),LOC_Os02g42960(17),LOC_Os01g31680(16),LOC_Os02g35500(16)
O.sativa	c1_7	179	c1_2	LOC_Os04g08800(32),LOC_Os02g23930(25),LOC_Os02g22580(22),LOC_Os02g23939(21),LOC_Os02g22590(20),LOC_Os02g21470(15),LOC_Os02g54930(15),LOC_Os02g20934(14),LOC_Os01g22480(14),LOC_Os01g69904(14),LOC_Os01g62100(13),LOC_Os01g59550(13)
O.sativa	c1_226	179	c1_55	LOC_Os03g57640(44),LOC_Os01g62190(38),LOC_Os03g04890(29),LOC_Os01g60600(17),LOC_Os02g45380(16),LOC_Os01g12430(16),LOC_Os01g06740(16),LOC_Os03g60570(16),LOC_Os01g65510(15),LOC_Os07g36544(15)
O.sativa	c1_30	176	c1_3	LOC_Os01g01510(35),LOC_Os03g52700(24),LOC_Os03g22570(22),LOC_Os03g51900(19),LOC_Os03g22350(17),LOC_Os03g22690(15),LOC_Os01g46060(15),LOC_Os03g61560(15)
O.sativa	c1_18	170	c1_3	LOC_Os02g37420(38),LOC_Os01g16190(27),LOC_Os01g16900(25),LOC_Os03g58130(19),LOC_Os02g11050(18),LOC_Os02g12580(17),LOC_Os03g20310(16)
O.sativa	c1_218	170	c1_52	LOC_Os01g01010(43),LOC_Os01g13100(42),LOC_Os03g12120(40),LOC_Os01g47450(22),LOC_Os01g12550(20),LOC_Os03g42110(17)
O.sativa	c1_211	168	c1_50	LOC_Os02g51070(34),LOC_Os03g08070(20),LOC_Os01g52640(19),LOC_Os02g52420(18),LOC_Os02g52650(18),LOC_Os02g56200(16)
O.sativa	c1_248	163	c1_58	LOC_Os02g16490(35),LOC_Os03g48904(22),LOC_Os02g14500(20),LOC_Os03g56730(20),LOC_Os03g06835(20),LOC_Os01g26370(19),LOC_Os01g24764(19),LOC_Os01g08880(18),LOC_Os01g08870(18),LOC_Os01g08890(17),LOC_Os01g09410(15)
O.sativa	c1_51	158	c1_4	LOC_Os01g53060(24),LOC_Os01g53330(24),LOC_Os01g71190(17),LOC_Os02g49570(16),LOC_Os02g39600(16),LOC_Os01g61880(16),LOC_Os02g47010(16),LOC_Os02g17920(14),LOC_Os02g03720(14),LOC_Os02g58790(14)
O.sativa	c1_36	150	c1_3	LOC_Os03g58640(27),LOC_Os02g04970(24),LOC_Os03g08140(23),LOC_Os03g50120(21),LOC_Os03g02110(20),LOC_Os03g12450(17),LOC_Os03g11690(16),LOC_Os03g58720(16),LOC_Os01g49180(15),LOC_Os03g19570(15)
O.sativa	c1_29	148	c1_3	LOC_Os01g21320(32),LOC_Os02g17390(25),LOC_Os01g16350(23),LOC_Os03g44150(22),LOC_Os03g04410(20),LOC_Os02g10310(18)
O.sativa	c1_21	136	c1_3	LOC_Os01g05420(29),LOC_Os03g58590(21),LOC_Os03g61110(19),LOC_Os03g04940(18),LOC_Os01g01420(17),LOC_Os04g02500(17),LOC_Os01g21180(16)
O.sativa	c1_552	129	c1_248	LOC_Os02g16490(34),LOC_Os02g14500(20),LOC_Os03g56730(20),LOC_Os01g26370(19),LOC_Os03g06835(18),LOC_Os01g08880(18),LOC_Os01g08890(17)
O.sativa	c1_19	127	c1_3	LOC_Os03g11470(30),LOC_Os03g11460(24)
O.sativa	c1_503	123	c1_218	LOC_Os01g01010(39),LOC_Os01g13100(39),LOC_Os01g47450(21),LOC_Os01g12550(20),LOC_Os03g42110(17)
O.sativa	c1_25	122	c1_3	LOC_Os03g15900(27),LOC_Os02g33490(22),LOC_Os03g58060(19),LOC_Os03g11720(15),LOC_Os03g63940(15)
O.sativa	c1_198	122	c1_47	LOC_Os01g32350(26),LOC_Os01g13190(21),LOC_Os02g09140(21),LOC_Os01g52460(16),LOC_Os01g17020(16)
O.sativa	c1_731	122	c1_552	LOC_Os02g16490(34),LOC_Os02g14500(20),LOC_Os03g56730(19),LOC_Os01g26370(19),LOC_Os03g06835(18),LOC_Os01g08880(18),LOC_Os01g08890(17)
O.sativa	c1_89	120	c1_14	LOC_Os02g21970(28),LOC_Os01g16430(15)
O.sativa	c1_57	118	c1_5	LOC_Os01g14110(27),LOC_Os01g16950(21),LOC_Os01g42870(20),LOC_Os01g10830(18),LOC_Os03g25430(16),LOC_Os12g08980(14),LOC_Os03g50355(13)
O.sativa	c1_69	118	c1_7	LOC_Os04g08800(32),LOC_Os02g23930(25),LOC_Os02g22580(21),LOC_Os02g22590(20),LOC_Os02g23939(20),LOC_Os02g54930(15)
O.sativa	c1_235	118	c1_56	LOC_Os01g15000(39),LOC_Os02g52560(16),LOC_Os03g61920(16),LOC_Os03g19010(14)
O.sativa	c1_125	117	c1_26	LOC_Os02g11750(29),LOC_Os03g50850(25),LOC_Os01g44230(21),LOC_Os03g04980(20),LOC_Os01g70020(19),LOC_Os03g22380(17)
O.sativa	c1_32	116	c1_3	LOC_Os03g43800(22),LOC_Os02g49992(19),LOC_Os03g04520(18),LOC_Os01g61930(17),LOC_Os02g58410(15)
O.sativa	c1_33	116	c1_3	LOC_Os01g68060(28),LOC_Os03g48660(26),LOC_Os03g37490(18),LOC_Os01g65520(16)
O.sativa	c1_604	113	c1_342	LOC_Os02g48964(58),LOC_Os01g71770(19),LOC_Os02g37030(19),LOC_Os02g07790(18),LOC_Os03g19960(15)
O.sativa	c1_102	109	c1_18	LOC_Os02g37420(37),LOC_Os01g16190(26),LOC_Os01g16900(25)
O.sativa	c1_225	108	c1_55	LOC_Os02g32140(39),LOC_Os02g48190(22),LOC_Os03g25790(16),LOC_Os02g33670(15),LOC_Os02g44990(14),LOC_Os03g07200(13),LOC_Os01g55340(13)
O.sativa	c1_10	107	c1_2	LOC_Os01g12060(17),LOC_Os01g14770(17),LOC_Os02g57910(16),LOC_Os03g21660(12),LOC_Os02g57924(12)
O.sativa	c1_39	107	c1_3	LOC_Os01g58194(28),LOC_Os03g16170(23),LOC_Os03g60580(21),LOC_Os01g64730(19)
O.sativa	c1_221	106	c1_52	LOC_Os02g51390(27),LOC_Os03g39407(23),LOC_Os02g20160(21),LOC_Os01g06000(19),LOC_Os02g19950(16)
O.sativa	c1_13	105	c1_3	LOC_Os02g18380(25),LOC_Os02g48660(19),LOC_Os02g47140(18),LOC_Os02g37862(17),LOC_Os03g10340(16)
O.sativa	c1_770	104	c1_731	LOC_Os02g16490(34),LOC_Os02g14500(20),LOC_Os03g56730(19),LOC_Os03g06835(18),LOC_Os01g08880(18),LOC_Os01g08890(17),LOC_Os01g26370(17)
O.sativa	c1_203	101	c1_49	LOC_Os01g58470(23),LOC_Os03g48040(21)
O.sativa	c1_216	101	c1_51	LOC_Os01g53060(24),LOC_Os01g53330(24),LOC_Os01g71190(17),LOC_Os02g39600(16),LOC_Os01g61880(16),LOC_Os02g47010(16)
O.sativa	c1_484	101	c1_211	LOC_Os02g51070(31),LOC_Os03g08070(20),LOC_Os01g52640(19),LOC_Os02g52650(17)
O.sativa	c1_148	99	c1_29	LOC_Os01g21320(31),LOC_Os02g17390(25),LOC_Os03g04410(20),LOC_Os02g10310(17),LOC_Os03g44150(17)
O.sativa	c1_175	99	c1_36	LOC_Os03g58640(27),LOC_Os02g04970(24),LOC_Os03g02110(18),LOC_Os03g12450(17),LOC_Os03g58720(16),LOC_Os01g49180(15)
O.sativa	c1_516	99	c1_225	LOC_Os02g32140(39),LOC_Os02g48190(22),LOC_Os03g25790(16),LOC_Os02g33670(15),LOC_Os02g44990(14)
O.sativa	c1_530	96	c1_235	LOC_Os01g15000(39),LOC_Os03g61920(16)
O.sativa	c1_22	95	c1_3	LOC_Os02g02510(19),LOC_Os03g24600(19),LOC_Os03g53310(18),LOC_Os03g19890(17)
O.sativa	c1_445	94	c1_196	LOC_Os02g33500(27),LOC_Os01g01050(17),LOC_Os01g72980(16),LOC_Os03g11120(16)
O.sativa	c1_195	91	c1_47	LOC_Os03g60100(16),LOC_Os03g55930(15)
O.sativa	c1_38	89	c1_3	LOC_Os03g16530(24),LOC_Os02g27120(22),LOC_Os02g24614(17),LOC_Os10g17610(16),LOC_Os02g58480(15),LOC_Os01g10030(14)
O.sativa	c1_228	89	c1_55	LOC_Os02g02730(33),LOC_Os02g13600(14),LOC_Os01g50400(14),LOC_Os02g48860(14)
O.sativa	c1_204	83	c1_49	LOC_Os03g56869(24),LOC_Os01g18320(16),LOC_Os03g02640(15)
O.sativa	c1_316	83	c1_96	LOC_Os02g21880(23),LOC_Os01g51300(16),LOC_Os01g38950(14)
O.sativa	c1_454	83	c1_197	LOC_Os01g44210(26),LOC_Os02g35630(20),LOC_Os02g42960(17)
O.sativa	c1_327	81	c1_102	LOC_Os02g37420(36),LOC_Os01g16190(20)
O.sativa	c1_31	80	c1_3	LOC_Os01g61830(25)
O.sativa	c1_99	80	c1_16	LOC_Os01g01960(23),LOC_Os03g14980(22),LOC_Os01g39380(18)
O.sativa	c1_777	80	c1_770	LOC_Os02g16490(33),LOC_Os02g14500(20),LOC_Os03g06835(18),LOC_Os01g08880(18),LOC_Os01g08890(17)
O.sativa	c1_703	78	c1_503	LOC_Os01g13100(34),LOC_Os01g47450(20),LOC_Os03g42110(17)
O.sativa	c1_130	77	c1_27	LOC_Os02g46510(28),LOC_Os01g50770(26),LOC_Os02g07880(15)
O.sativa	c1_205	76	c1_49	LOC_Os02g57010(26),LOC_Os02g49820(20)
O.sativa	c1_518	75	c1_226	LOC_Os03g57640(39),LOC_Os03g60570(15),LOC_Os03g27980(13),LOC_Os03g56060(13)
O.sativa	c1_126	74	c1_26	LOC_Os01g70670(21),LOC_Os01g60660(16),LOC_Os02g18850(15)
O.sativa	c1_106	72	c1_19	LOC_Os03g11470(28)
O.sativa	c1_35	70	c1_3	LOC_Os01g72310(18),LOC_Os01g66140(18),LOC_Os01g14840(18),LOC_Os01g53610(17),LOC_Os02g57200(15)
O.sativa	c1_227	70	c1_55	LOC_Os03g17700(23),LOC_Os03g57310(23),LOC_Os02g50600(21),LOC_Os02g21040(17)
O.sativa	c1_236	70	c1_56	LOC_Os01g36790(26),LOC_Os01g28840(18),LOC_Os01g54030(17),LOC_Os03g14370(14)
O.sativa	c1_446	70	c1_196	LOC_Os02g13970(17),LOC_Os02g43350(15)
O.sativa	c1_150	69	c1_30	LOC_Os01g01510(33)
O.sativa	c1_181	68	c1_38	LOC_Os03g16530(24),LOC_Os02g27120(21),LOC_Os10g17610(16),LOC_Os02g24614(14),LOC_Os01g10030(14)
O.sativa	c1_11	63	c1_3	LOC_Os03g03720(20)
O.sativa	c1_54	62	c1_5	LOC_Os03g16610(20),LOC_Os03g60340(15)
O.sativa	c1_689	62	c1_484	LOC_Os02g51070(31),LOC_Os03g08070(17),LOC_Os02g52650(17)
O.sativa	c1_713	62	c1_516	LOC_Os02g32140(39),LOC_Os03g25790(16)
O.sativa	c1_206	61	c1_49	LOC_Os01g45370(25),LOC_Os02g35620(21)
O.sativa	c1_474	61	c1_204	LOC_Os03g56869(24),LOC_Os01g18320(15),LOC_Os03g02640(15)
O.sativa	c1_108	60	c1_21	LOC_Os01g05420(27),LOC_Os01g01420(17)
O.sativa	c1_317	60	c1_96	LOC_Os01g73620(27),LOC_Os02g04040(24),LOC_Os03g48940(13)
O.sativa	c1_721	60	c1_530	LOC_Os01g15000(37)
O.sativa	c1_250	57	c1_58	LOC_Os03g57145(20),LOC_Os03g06900(14),LOC_Os04g11980(14)
O.sativa	c1_334	57	c1_106	LOC_Os03g11470(28)
O.sativa	c1_358	57	c1_125	LOC_Os02g11750(27),LOC_Os01g70020(19),LOC_Os03g04980(15)
O.sativa	c1_717	57	c1_518	LOC_Os03g57640(39)
O.sativa	c1_9	56	c1_2	LOC_Os01g49219(19),LOC_Os11g04894(18),LOC_Os01g73656(15),LOC_Os01g73644(13),LOC_Os01g50970(13)
O.sativa	c1_139	55	c1_28	LOC_Os03g11200(29),LOC_Os03g21240(14)
O.sativa	c1_315	55	c1_96	LOC_Os03g06620(27)
O.sativa	c1_59	54	c1_6	LOC_Os02g39660(22),LOC_Os01g02130(19)
O.sativa	c1_222	54	c1_52	LOC_Os01g08300(20),LOC_Os03g05660(18),LOC_Os03g62550(16),LOC_Os01g52851(14)
O.sativa	c1_37	53	c1_3	LOC_Os03g25620(20),LOC_Os03g07840(16)
O.sativa	c1_122	53	c1_25	LOC_Os02g33490(21),LOC_Os03g11720(15),LOC_Os03g63940(15),LOC_Os03g58060(14)
O.sativa	c1_292	53	c1_88	LOC_Os03g63430(24),LOC_Os03g61930(12)
O.sativa	c1_389	53	c1_150	LOC_Os01g01510(33)
O.sativa	c1_500	53	c1_216	LOC_Os01g53060(20),LOC_Os02g39600(15),LOC_Os02g47010(15)
O.sativa	c1_584	53	c1_316	LOC_Os02g21880(23),LOC_Os01g10150(13),LOC_Os01g14860(13),LOC_Os03g64360(13)
O.sativa	c1_61	52	c1_6	LOC_Os01g19410(18),LOC_Os01g31810(18),LOC_Os03g03420(16),LOC_Os03g21600(14)
O.sativa	c1_119	52	c1_23	LOC_Os03g46740(20),LOC_Os02g56180(17),LOC_Os02g51400(16)
O.sativa	c1_441	52	c1_195	LOC_Os03g60100(16),LOC_Os01g54540(14),LOC_Os02g15900(14)
O.sativa	c1_176	51	c1_36	LOC_Os03g08140(22),LOC_Os03g50120(17),LOC_Os03g11690(16),LOC_Os01g73950(14),LOC_Os02g03930(14)
O.sativa	c1_386	51	c1_148	LOC_Os01g21320(28),LOC_Os02g10310(13),LOC_Os03g04410(13)
O.sativa	c1_453	51	c1_197	LOC_Os01g48990(19),LOC_Os02g35500(16)
O.sativa	c1_648	51	c1_446	LOC_Os02g13970(17),LOC_Os02g43350(15)
O.sativa	c1_616	49	c1_358	LOC_Os02g11750(27),LOC_Os01g70020(14),LOC_Os03g04980(14)
O.sativa	c1_113	48	c1_22	LOC_Os02g02510(19)
O.sativa	c1_151	47	c1_30	LOC_Os03g22570(21),LOC_Os03g52700(17),LOC_Os03g22690(15)
O.sativa	c1_428	47	c1_181	LOC_Os02g27120(20),LOC_Os02g24614(14)
O.sativa	c1_184	46	c1_39	LOC_Os01g58194(26),LOC_Os01g64730(13)
O.sativa	c1_476	46	c1_205	LOC_Os02g49820(20),LOC_Os02g57010(16)
O.sativa	c1_658	46	c1_454	LOC_Os01g44210(26),LOC_Os02g35630(19)
O.sativa	c1_762	46	c1_689	LOC_Os02g51070(31),LOC_Os02g52650(17)
O.sativa	c1_63	45	c1_6	LOC_Os02g47500(21),LOC_Os01g33450(13),LOC_Os02g45120(12),LOC_Os02g44970(12)
O.sativa	c1_77	45	c1_10	LOC_Os01g12060(14),LOC_Os01g14770(13),LOC_Os03g21660(12)
O.sativa	c1_157	44	c1_31	LOC_Os01g61830(21),LOC_Os02g40900(14)
O.sativa	c1_200	44	c1_47	LOC_Os01g55730(15),LOC_Os03g08710(15)
O.sativa	c1_215	44	c1_51	LOC_Os02g49570(16)
O.sativa	c1_457	44	c1_198	LOC_Os01g13190(20),LOC_Os01g32350(19)
O.sativa	c1_81	43	c1_11	LOC_Os03g03720(20),LOC_Os03g56280(14)
O.sativa	c1_121	43	c1_25	LOC_Os03g15900(23)
O.sativa	c1_470	43	c1_203	LOC_Os01g58470(23),LOC_Os03g48040(20)
O.sativa	c1_233	42	c1_55	LOC_Os01g42520(21),LOC_Os03g61720(14)
O.sativa	c1_507	42	c1_221	LOC_Os02g51390(22),LOC_Os02g19950(15)
O.sativa	c1_8	41	c1_2	LOC_Os04g02070(15),LOC_Os01g05560(12),LOC_Os02g18180(12)
O.sativa	c1_480	41	c1_206	LOC_Os01g45370(23),LOC_Os03g55490(14)
O.sativa	c1_681	41	c1_474	LOC_Os03g56869(23),LOC_Os01g18320(15),LOC_Os03g02640(15)
O.sativa	c1_17	40	c1_3	LOC_Os03g20790(16),LOC_Os03g20780(15),LOC_Os01g58022(14)
O.sativa	c1_305	40	c1_89	LOC_Os02g21970(25)
O.sativa	c1_635	40	c1_428	LOC_Os02g27120(20),LOC_Os02g24614(14),LOC_Os01g10030(11),LOC_Os10g17610(11)
O.sativa	c1_749	40	c1_648	LOC_Os02g13970(17),LOC_Os02g43350(15)
O.sativa	c1_201	39	c1_47	LOC_Os03g63860(17)
O.sativa	c1_385	39	c1_148	LOC_Os02g17390(19)
O.sativa	c1_506	39	c1_221	LOC_Os02g20160(19),LOC_Os03g39407(16),LOC_Os01g06000(15)
O.sativa	c1_582	39	c1_315	LOC_Os03g06620(26)
O.sativa	c1_199	38	c1_47	LOC_Os02g44570(18),LOC_Os01g66320(17)
O.sativa	c1_237	38	c1_56	LOC_Os01g61460(21)
O.sativa	c1_294	38	c1_88	LOC_Os03g59740(14)
O.sativa	c1_432	38	c1_184	LOC_Os01g58194(24),LOC_Os01g64730(13)
O.sativa	c1_501	38	c1_216	LOC_Os01g53330(21)
O.sativa	c1_504	38	c1_218	LOC_Os03g12120(25)
O.sativa	c1_699	38	c1_500	LOC_Os01g53060(20),LOC_Os02g39600(15)
O.sativa	c1_166	37	c1_33	LOC_Os03g48660(13),LOC_Os01g54510(12),LOC_Os03g45730(12)
O.sativa	c1_244	37	c1_57	LOC_Os01g14110(21),LOC_Os01g10830(13),LOC_Os03g50355(13)
O.sativa	c1_337	37	c1_108	LOC_Os01g05420(26)
O.sativa	c1_420	37	c1_175	LOC_Os03g58640(19),LOC_Os02g16650(11)
O.sativa	c1_128	36	c1_26	LOC_Os03g06160(15),LOC_Os01g73570(14)
O.sativa	c1_213	36	c1_50	LOC_Os03g07960(15),LOC_Os01g59020(14)
O.sativa	c1_322	36	c1_99	LOC_Os03g14980(18)
O.sativa	c1_46	35	c1_3	LOC_Os01g04280(17),LOC_Os01g57073(13)
O.sativa	c1_165	35	c1_33	LOC_Os01g68060(22),LOC_Os01g65520(14)
O.sativa	c1_638	35	c1_441	LOC_Os03g60100(16),LOC_Os01g54540(14),LOC_Os02g15900(14)
O.sativa	c1_100	34	c1_17	LOC_Os03g20790(16),LOC_Os03g20780(15),LOC_Os01g58022(14)
O.sativa	c1_141	34	c1_28	LOC_Os03g03710(19),LOC_Os03g50980(11)
O.sativa	c1_172	34	c1_35	LOC_Os01g66140(15),LOC_Os02g57200(14)
O.sativa	c1_553	34	c1_248	LOC_Os03g48904(16),LOC_Os01g09410(14),LOC_Os01g24764(12)
O.sativa	c1_622	34	c1_385	LOC_Os02g17390(19)
O.sativa	c1_41	33	c1_3	LOC_Os03g40700(12)
O.sativa	c1_62	33	c1_6	LOC_Os03g51090(13)
O.sativa	c1_110	33	c1_21	LOC_Os03g04940(17)
O.sativa	c1_160	33	c1_32	LOC_Os01g61930(17),LOC_Os03g04520(16),LOC_Os02g49992(15)
O.sativa	c1_242	33	c1_57	LOC_Os01g42870(17),LOC_Os02g09510(12)
O.sativa	c1_398	33	c1_157	LOC_Os01g61830(20),LOC_Os03g25770(12)
O.sativa	c1_419	33	c1_175	LOC_Os02g04970(20),LOC_Os03g02110(12)
O.sativa	c1_519	33	c1_226	LOC_Os01g62190(24),LOC_Os01g65510(12)
O.sativa	c1_765	33	c1_703	LOC_Os01g47450(19),LOC_Os03g42110(15)
O.sativa	c1_766	33	c1_703	LOC_Os01g13100(24),LOC_Os01g12550(12)
O.sativa	c1_185	32	c1_39	LOC_Os03g60580(14),LOC_Os02g52780(12),LOC_Os03g16170(12)
O.sativa	c1_271	32	c1_63	LOC_Os02g47500(21),LOC_Os02g45120(11)
O.sativa	c1_212	31	c1_50	LOC_Os03g63420(18)
O.sativa	c1_238	31	c1_56	LOC_Os03g22140(13)
O.sativa	c1_318	31	c1_96	LOC_Os02g39520(17),LOC_Os02g03970(13)
O.sativa	c1_448	31	c1_196	LOC_Os01g66300(17),LOC_Os03g50070(12)
O.sativa	c1_701	31	c1_501	LOC_Os01g53330(21)
O.sativa	c1_133	30	c1_27	LOC_Os03g15590(14),LOC_Os02g04100(13)
O.sativa	c1_231	30	c1_55	LOC_Os03g63580(22)
O.sativa	c1_255	30	c1_58	LOC_Os11g17330(20),LOC_Os01g43980(11)
O.sativa	c1_283	30	c1_81	LOC_Os03g03720(20)
O.sativa	c1_293	30	c1_88	LOC_Os01g40470(16)
O.sativa	c1_485	30	c1_211	LOC_Os02g52420(16),LOC_Os03g52460(12)
O.sativa	c1_75	29	c1_8	LOC_Os04g02070(15),LOC_Os01g05560(12)
O.sativa	c1_84	29	c1_13	LOC_Os02g18380(16)
O.sativa	c1_265	29	c1_61	LOC_Os01g19410(17),LOC_Os01g31810(13),LOC_Os03g21600(12)
O.sativa	c1_325	29	c1_100	LOC_Os03g20780(15),LOC_Os01g58022(14),LOC_Os03g20790(13)
O.sativa	c1_367	29	c1_128	LOC_Os03g06160(15),LOC_Os01g73570(14)
O.sativa	c1_630	29	c1_419	LOC_Os02g04970(20),LOC_Os03g02110(12)
O.sativa	c1_71	28	c1_7	LOC_Os02g34900(10)
O.sativa	c1_83	28	c1_13	LOC_Os02g48660(19)
O.sativa	c1_90	28	c1_14	LOC_Os03g13750(19)
O.sativa	c1_493	28	c1_213	LOC_Os03g07960(15),LOC_Os01g59020(14)
O.sativa	c1_538	28	c1_237	LOC_Os01g61460(21)
O.sativa	c1_554	28	c1_250	LOC_Os04g11980(14),LOC_Os03g57145(13)
O.sativa	c1_159	27	c1_32	LOC_Os03g43800(17)
O.sativa	c1_589	27	c1_317	LOC_Os02g04040(24)
O.sativa	c1_641	27	c1_445	LOC_Os02g33500(18)
O.sativa	c1_755	27	c1_658	LOC_Os01g44210(23)
O.sativa	c1_76	26	c1_10	LOC_Os02g57910(14),LOC_Os02g56340(10)
O.sativa	c1_103	26	c1_18	LOC_Os03g58130(14),LOC_Os02g12580(12),LOC_Os02g45344(12)
O.sativa	c1_229	26	c1_55	LOC_Os01g39890(13)
O.sativa	c1_465	26	c1_200	LOC_Os01g55730(13),LOC_Os03g63400(13)
O.sativa	c1_709	26	c1_506	LOC_Os02g20160(19),LOC_Os03g39407(12)
O.sativa	c1_34	25	c1_3	LOC_Os03g55100(12),LOC_Os02g54980(10)
O.sativa	c1_243	25	c1_57	LOC_Os01g16950(13),LOC_Os12g08980(9)
O.sativa	c1_295	25	c1_88	LOC_Os01g59790(13)
O.sativa	c1_350	25	c1_119	LOC_Os03g46740(15),LOC_Os02g51400(13)
O.sativa	c1_498	25	c1_215	LOC_Os02g49570(16)
O.sativa	c1_572	25	c1_292	LOC_Os03g63430(13),LOC_Os03g61930(9)
O.sativa	c1_40	24	c1_3	LOC_Os01g56900(11),LOC_Os01g53810(10)
O.sativa	c1_109	24	c1_21	LOC_Os03g58590(14),LOC_Os03g52980(10)
O.sativa	c1_288	24	c1_84	LOC_Os02g18380(16),LOC_Os02g47140(9)
O.sativa	c1_359	24	c1_125	LOC_Os03g50850(13),LOC_Os01g15600(10)
O.sativa	c1_632	24	c1_420	LOC_Os03g58640(16)
O.sativa	c1_686	24	c1_480	LOC_Os01g45370(20)
O.sativa	c1_260	23	c1_59	LOC_Os01g02130(17),LOC_Os02g39660(16)
O.sativa	c1_394	23	c1_151	LOC_Os03g52700(16),LOC_Os03g22570(10)
O.sativa	c1_471	23	c1_203	()
O.sativa	c1_533	23	c1_236	LOC_Os01g28840(14),LOC_Os03g21650(11),LOC_Os03g14370(10)
O.sativa	c1_550	23	c1_244	LOC_Os01g14110(19),LOC_Os02g44000(8)
O.sativa	c1_675	23	c1_470	LOC_Os01g58470(16)
O.sativa	c1_114	22	c1_22	LOC_Os03g24600(17)
O.sativa	c1_118	22	c1_23	LOC_Os02g55200(13),LOC_Os01g72890(10)
O.sativa	c1_156	22	c1_31	LOC_Os03g57340(12)
O.sativa	c1_208	22	c1_49	LOC_Os02g43810(13),LOC_Os03g46310(13)
O.sativa	c1_223	22	c1_52	LOC_Os02g26960(16),LOC_Os02g12600(12)
O.sativa	c1_240	22	c1_56	LOC_Os01g17470(11),LOC_Os01g55100(10)
O.sativa	c1_252	22	c1_58	LOC_Os01g32610(12),LOC_Os03g58570(10),LOC_Os03g61280(10)
O.sativa	c1_362	22	c1_126	LOC_Os01g70670(19)
O.sativa	c1_363	22	c1_126	LOC_Os01g60660(12)
O.sativa	c1_458	22	c1_198	LOC_Os02g09140(15)
O.sativa	c1_475	22	c1_204	LOC_Os02g27070(13),LOC_Os03g06710(12)
O.sativa	c1_523	22	c1_227	LOC_Os02g50600(14)
O.sativa	c1_555	22	c1_250	LOC_Os03g06900(13),LOC_Os01g09460(10)
O.sativa	c1_60	21	c1_6	LOC_Os03g27340(9)
O.sativa	c1_80	21	c1_10	LOC_Os02g37280(9),LOC_Os02g34580(9),LOC_Os02g41610(8)
O.sativa	c1_135	21	c1_27	LOC_Os02g16550(15)
O.sativa	c1_153	21	c1_30	LOC_Os02g55940(13),LOC_Os03g22350(12)
O.sativa	c1_167	21	c1_33	LOC_Os03g37490(15)
O.sativa	c1_170	21	c1_34	LOC_Os03g55100(12),LOC_Os02g54980(10)
O.sativa	c1_182	21	c1_38	()
O.sativa	c1_321	21	c1_99	LOC_Os01g01960(17)
O.sativa	c1_330	21	c1_103	LOC_Os03g58130(14),LOC_Os02g12580(12),LOC_Os02g45344(11)
O.sativa	c1_416	21	c1_172	LOC_Os01g66140(14),LOC_Os02g57200(12)
O.sativa	c1_429	21	c1_181	LOC_Os03g16530(16),LOC_Os01g29050(9)
O.sativa	c1_665	21	c1_457	LOC_Os01g13190(17)
O.sativa	c1_42	20	c1_3	LOC_Os03g08800(12),LOC_Os03g06860(10)
O.sativa	c1_134	20	c1_27	LOC_Os03g57100(11),LOC_Os03g30550(9)
O.sativa	c1_161	20	c1_32	LOC_Os02g58410(13),LOC_Os03g52794(11)
O.sativa	c1_214	20	c1_50	()
O.sativa	c1_230	20	c1_55	LOC_Os01g59950(10),LOC_Os01g45360(9)
O.sativa	c1_306	20	c1_89	LOC_Os03g16690(13)
O.sativa	c1_328	20	c1_102	LOC_Os01g16900(16)
O.sativa	c1_450	20	c1_196	()
O.sativa	c1_467	20	c1_201	()
O.sativa	c1_143	19	c1_28	LOC_Os02g54120(11)
O.sativa	c1_144	19	c1_28	LOC_Os02g45650(15)
O.sativa	c1_194	19	c1_46	LOC_Os01g04280(13),LOC_Os01g39330(10)
O.sativa	c1_251	19	c1_58	LOC_Os01g39680(11),LOC_Os01g38244(10)
O.sativa	c1_279	19	c1_77	LOC_Os01g12060(12),LOC_Os01g14770(11)
O.sativa	c1_296	19	c1_88	LOC_Os01g57220(13),LOC_Os03g24380(10)
O.sativa	c1_352	19	c1_119	LOC_Os02g56180(13),LOC_Os01g16640(10)
O.sativa	c1_534	19	c1_236	LOC_Os01g54030(14)
O.sativa	c1_541	19	c1_238	LOC_Os03g22140(11),LOC_Os01g48320(9)
O.sativa	c1_771	19	c1_749	LOC_Os02g13970(14)
O.sativa	c1_456	18	c1_197	LOC_Os01g15850(14)
O.sativa	c1_473	18	c1_203	LOC_Os01g68230(11),LOC_Os03g10520(10)
O.sativa	c1_609	18	c1_342	LOC_Os01g68040(13)
O.sativa	c1_142	17	c1_28	LOC_Os03g44900(11)
O.sativa	c1_177	17	c1_37	LOC_Os03g52470(12)
O.sativa	c1_239	17	c1_56	LOC_Os02g12380(11),LOC_Os02g49860(7)
O.sativa	c1_264	17	c1_60	LOC_Os03g27340(9)
O.sativa	c1_268	17	c1_62	LOC_Os03g51090(13),LOC_Os12g42130(10)
O.sativa	c1_290	17	c1_88	LOC_Os02g02890(16)
O.sativa	c1_301	17	c1_88	LOC_Os01g36860(11)
O.sativa	c1_364	17	c1_126	LOC_Os03g25140(12),LOC_Os03g54790(11)
O.sativa	c1_370	17	c1_130	LOC_Os01g50770(14)
O.sativa	c1_372	17	c1_130	LOC_Os02g46510(14)
O.sativa	c1_451	17	c1_196	LOC_Os03g62110(10)
O.sativa	c1_459	17	c1_198	LOC_Os01g17020(14)
O.sativa	c1_524	17	c1_227	LOC_Os02g21040(13),LOC_Os03g57310(12)
O.sativa	c1_543	17	c1_240	LOC_Os01g55100(10)
O.sativa	c1_643	17	c1_445	LOC_Os01g72980(11)
O.sativa	c1_739	17	c1_635	LOC_Os02g24614(12)
O.sativa	c1_775	17	c1_765	LOC_Os01g47450(14)
O.sativa	c1_70	16	c1_7	LOC_Os01g62100(8),LOC_Os01g68830(7)
O.sativa	c1_85	16	c1_13	LOC_Os02g37862(11),LOC_Os01g54870(8)
O.sativa	c1_86	16	c1_13	LOC_Os03g22340(11),LOC_Os01g09510(10)
O.sativa	c1_193	16	c1_46	LOC_Os01g52790(11),LOC_Os01g57073(9)
O.sativa	c1_297	16	c1_88	LOC_Os02g56560(12)
O.sativa	c1_379	16	c1_134	LOC_Os03g57100(11)
O.sativa	c1_407	16	c1_161	LOC_Os02g58410(13)
O.sativa	c1_482	16	c1_208	LOC_Os03g46310(10)
O.sativa	c1_599	16	c1_334	LOC_Os01g69990(11)
O.sativa	c1_111	15	c1_21	LOC_Os02g58580(11)
O.sativa	c1_116	15	c1_22	LOC_Os02g48610(10)
O.sativa	c1_189	15	c1_41	LOC_Os03g40700(11),LOC_Os01g63470(8)
O.sativa	c1_241	15	c1_56	LOC_Os03g12470(10),LOC_Os03g05620(8)
O.sativa	c1_275	15	c1_71	LOC_Os02g34900(8),LOC_Os03g57050(7)
O.sativa	c1_401	15	c1_159	LOC_Os03g43800(12)
O.sativa	c1_412	15	c1_166	LOC_Os01g54510(10)
O.sativa	c1_421	15	c1_175	LOC_Os03g58720(12)
O.sativa	c1_424	15	c1_176	LOC_Os03g08140(13)
O.sativa	c1_463	15	c1_199	LOC_Os01g66320(14)
O.sativa	c1_515	15	c1_222	LOC_Os03g62550(12),LOC_Os03g46910(7)
O.sativa	c1_527	15	c1_228	LOC_Os02g48860(10)
O.sativa	c1_565	15	c1_279	LOC_Os01g12060(11),LOC_Os01g14770(11)
O.sativa	c1_105	14	c1_18	LOC_Os03g09870(9)
O.sativa	c1_131	14	c1_27	LOC_Os01g58580(10)
O.sativa	c1_138	14	c1_28	LOC_Os03g19340(8)
O.sativa	c1_140	14	c1_28	LOC_Os03g51020(12)
O.sativa	c1_155	14	c1_30	LOC_Os02g48390(12),LOC_Os03g25260(10)
O.sativa	c1_234	14	c1_55	()
O.sativa	c1_323	14	c1_99	()
O.sativa	c1_343	14	c1_117	LOC_Os03g54920(10)
O.sativa	c1_357	14	c1_122	LOC_Os03g58060(10)
O.sativa	c1_396	14	c1_156	LOC_Os03g57340(10)
O.sativa	c1_423	14	c1_176	LOC_Os03g50120(9),LOC_Os02g46990(7)
O.sativa	c1_468	14	c1_201	LOC_Os03g36730(11)
O.sativa	c1_508	14	c1_221	LOC_Os01g15840(12)
O.sativa	c1_621	14	c1_367	LOC_Os01g73570(12),LOC_Os02g10180(9)
O.sativa	c1_645	14	c1_445	LOC_Os01g01050(11),LOC_Os02g43480(9)
O.sativa	c1_684	14	c1_475	LOC_Os03g06710(11)
O.sativa	c1_741	14	c1_638	LOC_Os03g60100(12)
O.sativa	c1_778	14	c1_770	LOC_Os03g37878(6),LOC_Os03g37730(6)
O.sativa	c1_67	13	c1_6	LOC_Os02g36220(8)
O.sativa	c1_169	13	c1_33	()
O.sativa	c1_180	13	c1_37	LOC_Os01g10350(10)
O.sativa	c1_274	13	c1_71	LOC_Os02g27594(8)
O.sativa	c1_308	13	c1_89	LOC_Os01g16430(10)
O.sativa	c1_309	13	c1_89	()
O.sativa	c1_348	13	c1_118	LOC_Os02g55200(9)
O.sativa	c1_410	13	c1_165	LOC_Os01g65520(9)
O.sativa	c1_434	13	c1_185	LOC_Os03g60580(10)
O.sativa	c1_435	13	c1_185	LOC_Os01g46970(7),LOC_Os02g52780(6)
O.sativa	c1_560	13	c1_255	LOC_Os11g17330(12)
O.sativa	c1_613	13	c1_350	LOC_Os03g46740(9)
O.sativa	c1_653	13	c1_450	LOC_Os02g56280(10)
O.sativa	c1_677	13	c1_471	LOC_Os01g03660(9),LOC_Os03g31150(9)
O.sativa	c1_691	13	c1_484	LOC_Os02g53140(8),LOC_Os03g40100(7)
O.sativa	c1_722	13	c1_530	LOC_Os03g61920(8),LOC_Os02g54254(7)
O.sativa	c1_725	13	c1_533	LOC_Os03g14370(9),LOC_Os01g28840(8)
O.sativa	c1_734	13	c1_553	LOC_Os01g09410(11)
O.sativa	c1_74	12	c1_8	LOC_Os01g35830(8)
O.sativa	c1_95	12	c1_14	()
O.sativa	c1_154	12	c1_30	LOC_Os03g47610(9)
O.sativa	c1_266	12	c1_61	LOC_Os03g03420(10)
O.sativa	c1_281	12	c1_80	LOC_Os02g41610(8)
O.sativa	c1_291	12	c1_88	LOC_Os03g21720(7)
O.sativa	c1_360	12	c1_125	LOC_Os01g44230(10)
O.sativa	c1_477	12	c1_205	LOC_Os03g51984(8)
O.sativa	c1_522	12	c1_226	LOC_Os01g60600(9)
O.sativa	c1_529	12	c1_229	LOC_Os01g39890(8),LOC_Os03g42710(7)
O.sativa	c1_535	12	c1_236	LOC_Os01g36790(10),LOC_Os02g43820(7)
O.sativa	c1_571	12	c1_292	LOC_Os02g57710(9)
O.sativa	c1_598	12	c1_334	LOC_Os01g05500(8)
O.sativa	c1_644	12	c1_445	LOC_Os01g43390(9),LOC_Os02g51830(8)
O.sativa	c1_690	12	c1_484	LOC_Os02g26860(9),LOC_Os03g04140(9)
O.sativa	c1_728	12	c1_534	LOC_Os01g54030(11)
O.sativa	c1_147	11	c1_28	LOC_Os03g60460(9)
O.sativa	c1_183	11	c1_39	LOC_Os01g64360(8)
O.sativa	c1_346	11	c1_117	LOC_Os02g10060(7),LOC_Os01g63354(7)
O.sativa	c1_369	11	c1_130	LOC_Os01g59600(10)
O.sativa	c1_382	11	c1_139	LOC_Os03g21240(8),LOC_Os03g50320(8)
O.sativa	c1_406	11	c1_160	LOC_Os03g04520(10)
O.sativa	c1_486	11	c1_211	LOC_Os01g64370(8)
O.sativa	c1_509	11	c1_221	LOC_Os02g50330(7),LOC_Os02g17710(6)
O.sativa	c1_531	11	c1_235	LOC_Os01g70770(8)
O.sativa	c1_548	11	c1_243	LOC_Os01g16950(6)
O.sativa	c1_556	11	c1_252	LOC_Os01g32610(9)
O.sativa	c1_557	11	c1_252	LOC_Os03g58570(8),LOC_Os03g61280(7)
O.sativa	c1_607	11	c1_342	LOC_Os02g51770(9)
O.sativa	c1_610	11	c1_342	()
O.sativa	c1_694	11	c1_493	LOC_Os01g07700(10)
O.sativa	c1_705	11	c1_504	LOC_Os02g21510(9),LOC_Os03g12120(9)
O.sativa	c1_729	11	c1_541	LOC_Os03g22140(8)
O.sativa	c1_745	11	c1_643	LOC_Os01g72980(9)
O.sativa	c1_64	10	c1_6	LOC_Os01g07900(6),LOC_Os03g13640(6)
O.sativa	c1_72	10	c1_7	LOC_Os02g12490(7),LOC_Os04g09350(7)
O.sativa	c1_115	10	c1_22	LOC_Os03g59320(9)
O.sativa	c1_145	10	c1_28	LOC_Os01g74180(7)
O.sativa	c1_162	10	c1_32	LOC_Os02g18370(8),LOC_Os10g40260(7)
O.sativa	c1_179	10	c1_37	LOC_Os03g25620(9)
O.sativa	c1_186	10	c1_40	LOC_Os03g03920(9)
O.sativa	c1_267	10	c1_61	LOC_Os03g13720(8)
O.sativa	c1_310	10	c1_89	LOC_Os01g15640(8)
O.sativa	c1_353	10	c1_121	LOC_Os02g56270(7)
O.sativa	c1_376	10	c1_133	LOC_Os02g04100(9)
O.sativa	c1_384	10	c1_143	LOC_Os03g61950(8)
O.sativa	c1_404	10	c1_160	LOC_Os03g53630(8)
O.sativa	c1_510	10	c1_222	LOC_Os03g05660(9)
O.sativa	c1_578	10	c1_306	LOC_Os03g55150(8)
O.sativa	c1_595	10	c1_327	LOC_Os01g58380(9)
O.sativa	c1_611	10	c1_342	LOC_Os01g16090(9)
O.sativa	c1_650	10	c1_448	LOC_Os01g66300(8)
O.sativa	c1_651	10	c1_448	LOC_Os03g50070(9)
O.sativa	c1_657	10	c1_453	LOC_Os01g66350(8)
O.sativa	c1_660	10	c1_454	LOC_Os02g07350(6)
O.sativa	c1_679	10	c1_473	LOC_Os02g01970(8)
O.sativa	c1_693	10	c1_485	LOC_Os01g07090(6),LOC_Os02g02520(6)
V.vinifera	c1_3	3296	c1_1	VIT_08s0007g04150.t01(79),VIT_10s0003g05030.t01(56),VIT_08s0007g05060.t01(47),VIT_11s0037g00530.t01(45),VIT_02s0025g01380.t01(42),VIT_06s0061g01230.t01(41),VIT_04s0008g06640.t01(41),VIT_13s0064g00890.t01(41),VIT_18s0122g00330.t01(39),VIT_17s0053g00700.t01(38),VIT_13s0074g00390.t01(37),VIT_10s0003g00330.t01(36),VIT_03s0091g00420.t01(35),VIT_07s0129g00560.t01(35),VIT_15s0048g01300.t01(34),VIT_07s00…
V.vinifera	c1_22	1467	c1_2	VIT_12s0059g00260.t01(82),VIT_06s0004g00450.t01(60),VIT_09s0002g04700.t01(56),VIT_05s0049g01040.t01(52),VIT_07s0129g00690.t01(47),VIT_07s0191g00210.t01(47),VIT_19s0014g02860.t01(43),VIT_18s0001g00860.t01(43),VIT_18s0001g04100.t01(40),VIT_04s0008g03060.t01(39),VIT_14s0030g02300.t01(39),VIT_14s0066g02330.t01(38),VIT_04s0008g02780.t01(36),VIT_14s0060g02420.t01(36),VIT_17s0000g08890.t01(33),VIT_18s00…
V.vinifera	c1_5	1089	c1_2	VIT_04s0008g07070.t01(60),VIT_19s0135g00300.t01(57),VIT_09s0002g07920.t01(54),VIT_08s0007g01590.t01(53),VIT_01s0011g05170.t01(44),VIT_03s0038g01330.t01(43),VIT_03s0017g00940.t01(39),VIT_04s0023g02460.t01(37),VIT_01s0026g00520.t01(34),VIT_15s0048g01990.t01(33),VIT_09s0002g03030.t01(32),VIT_15s0021g02230.t01(31),VIT_09s0002g04830.t01(30),VIT_03s0038g00280.t01(28),VIT_12s0034g01330.t01(28),VIT_07s00…
V.vinifera	c1_6	773	c1_2	VIT_06s0004g02120.t01(37),VIT_15s0048g02410.t01(34),VIT_17s0000g01460.t01(34),VIT_14s0006g02750.t01(30),VIT_16s0098g01880.t01(30),VIT_13s0067g02130.t01(26),VIT_18s0001g14950.t01(26),VIT_06s0009g02640.t01(23),VIT_04s0023g03470.t01(23),VIT_09s0002g08270.t01(23),VIT_07s0197g00080.t01(23),VIT_14s0068g02200.t01(22),VIT_05s0077g00690.t01(22),VIT_06s0004g00940.t01(21),VIT_13s0084g00310.t01(21),VIT_19s00…
V.vinifera	c1_58	733	c1_5	VIT_19s0135g00300.t01(57),VIT_09s0002g07920.t01(54),VIT_08s0007g01590.t01(53),VIT_01s0011g05170.t01(44),VIT_03s0038g01330.t01(43),VIT_03s0017g00940.t01(39),VIT_01s0026g00520.t01(32),VIT_09s0002g03030.t01(32),VIT_12s0034g01330.t01(28),VIT_04s0023g02460.t01(27),VIT_07s0005g00540.t01(27),VIT_04s0043g00720.t01(25),VIT_15s0107g00120.t01(23),VIT_17s0053g00380.t01(22),VIT_19s0015g02130.t01(21),VIT_05s00…
V.vinifera	c1_12	704	c1_2	VIT_02s0012g01030.t01(50),VIT_05s0020g04770.t01(43),VIT_10s0003g02660.t01(41),VIT_01s0011g04410.t01(37),VIT_08s0040g03370.t01(33),VIT_01s0011g00240.t01(30),VIT_08s0040g02670.t01(30),VIT_19s0014g04710.t01(30),VIT_03s0063g01360.t01(29),VIT_06s0004g03150.t01(28),VIT_01s0011g00880.t01(26),VIT_01s0010g00940.t01(25),VIT_04s0008g03320.t01(24),VIT_03s0038g01320.t01(23),VIT_15s0021g00370.t01(23),VIT_12s00…
V.vinifera	c1_34	677	c1_3	VIT_18s0122g00330.t01(35),VIT_07s0129g00560.t01(35),VIT_10s0003g00330.t01(35),VIT_01s0011g03210.t01(33),VIT_13s0064g00890.t01(31),VIT_05s0062g01320.t01(31),VIT_12s0057g01310.t01(31),VIT_18s0001g11590.t01(27),VIT_07s0005g00740.t01(26),VIT_19s0014g03190.t01(26),VIT_08s0007g03990.t01(25),VIT_02s0025g00210.t01(25),VIT_09s0002g00920.t01(23),VIT_08s0040g02210.t01(23),VIT_16s0098g01900.t01(19),VIT_01s00…
V.vinifera	c1_16	624	c1_2	VIT_08s0007g09020.t01(37),VIT_17s0000g07880.t01(31),VIT_13s0019g03620.t01(30),VIT_07s0031g00730.t01(27),VIT_05s0020g02020.t01(25),VIT_12s0028g02580.t01(24),VIT_06s0004g01090.t01(23),VIT_01s0010g03780.t01(23),VIT_15s0046g02290.t01(22),VIT_16s0098g00340.t01(22),VIT_15s0048g00800.t01(22),VIT_16s0039g01480.t01(22),VIT_09s0054g01780.t01(21),VIT_06s0004g06860.t01(21),VIT_05s0020g03420.t01(21),VIT_15s00…
V.vinifera	c1_7	575	c1_2	VIT_12s0134g00420.t01(28),VIT_16s0050g02480.t01(28),VIT_14s0108g01440.t01(24),VIT_17s0000g04030.t01(24),VIT_05s0020g00700.t01(24),VIT_17s0000g05540.t01(24),VIT_05s0020g02530.t01(22),VIT_06s0004g05180.t01(22),VIT_13s0067g02480.t01(22),VIT_05s0020g03380.t01(21),VIT_10s0116g01540.t01(19),VIT_02s0025g01710.t01(18),VIT_08s0105g00260.t01(18),VIT_07s0031g02560.t01(18),VIT_19s0014g02660.t01(18),VIT_17s00…
V.vinifera	c1_24	532	c1_2	VIT_02s0025g03280.t01(63),VIT_10s0116g01210.t01(33),VIT_04s0008g01430.t01(32),VIT_05s0049g00420.t01(31),VIT_03s0017g00710.t01(31),VIT_06s0009g02790.t01(30),VIT_17s0000g08410.t01(30),VIT_17s0000g00340.t01(29),VIT_08s0007g05910.t01(26),VIT_05s0020g02350.t01(26),VIT_19s0090g01200.t01(24),VIT_02s0025g04560.t01(23),VIT_18s0076g00330.t01(21),VIT_08s0007g03610.t01(19),VIT_08s0058g01370.t01(19),VIT_03s00…
V.vinifera	c1_23	523	c1_2	VIT_08s0058g01360.t01(52),VIT_04s0043g00760.t01(35),VIT_19s0090g00460.t01(34),VIT_11s0016g02870.t01(31),VIT_08s0058g01040.t01(26),VIT_13s0019g05240.t01(24),VIT_13s0019g02180.t01(24),VIT_14s0108g00040.t01(23),VIT_08s0007g06190.t01(23),VIT_16s0022g01770.t01(23),VIT_15s0021g02090.t01(23),VIT_12s0142g00610.t01(22),VIT_04s0008g04690.t01(20),VIT_14s0068g00850.t01(20),VIT_07s0005g02110.t01(19),VIT_14s00…
V.vinifera	c1_11	517	c1_2	VIT_11s0052g00730.t01(53),VIT_15s0046g00940.t01(46),VIT_06s0080g00980.t01(38),VIT_05s0020g04950.t01(37),VIT_07s0104g01480.t01(32),VIT_03s0088g00330.t01(31),VIT_17s0000g07280.t01(26),VIT_06s0009g02310.t01(25),VIT_03s0038g03100.t01(24),VIT_01s0150g00220.t01(24),VIT_01s0011g02910.t01(23),VIT_09s0002g02430.t01(23),VIT_01s0026g00230.t01(23),VIT_07s0005g01600.t01(22),VIT_06s0004g05210.t01(21),VIT_01s00…
V.vinifera	c1_32	511	c1_3	VIT_06s0061g01230.t01(38),VIT_03s0091g00420.t01(32),VIT_05s0051g00590.t01(32),VIT_12s0059g01250.t01(27),VIT_03s0038g01830.t01(25),VIT_07s0005g00730.t01(23),VIT_16s0022g00670.t01(23),VIT_18s0001g00470.t01(23),VIT_09s0002g00450.t01(22),VIT_09s0002g02220.t01(22),VIT_04s0008g05830.t01(22),VIT_17s0000g02010.t01(22),VIT_02s0025g02620.t01(21),VIT_04s0069g00780.t01(21),VIT_02s0025g03320.t01(20),VIT_19s00…
V.vinifera	c1_15	459	c1_2	VIT_10s0003g01640.t01(49),VIT_14s0060g02160.t01(33),VIT_13s0067g03210.t01(26),VIT_19s0015g02780.t01(24),VIT_13s0019g03560.t01(23),VIT_08s0007g04580.t01(22),VIT_10s0116g01660.t01(22),VIT_08s0007g03250.t01(21),VIT_11s0016g00730.t01(21),VIT_17s0119g00070.t01(21),VIT_05s0049g02140.t01(19),VIT_04s0023g00700.t01(19),VIT_01s0026g00050.t01(19),VIT_06s0080g01100.t01(18),VIT_09s0002g08120.t01(18),VIT_14s00…
V.vinifera	c1_88	437	c1_11	VIT_11s0052g00730.t01(53),VIT_15s0046g00940.t01(46),VIT_06s0080g00980.t01(38),VIT_05s0020g04950.t01(37),VIT_03s0088g00330.t01(31),VIT_17s0000g07280.t01(26),VIT_06s0009g02310.t01(25),VIT_03s0038g03100.t01(24),VIT_01s0150g00220.t01(24),VIT_01s0011g02910.t01(23),VIT_01s0026g00230.t01(23),VIT_07s0005g01600.t01(22),VIT_09s0002g02430.t01(20),VIT_01s0011g05540.t01(19),VIT_05s0077g01010.t01(19),VIT_02s00…
V.vinifera	c1_4	404	c1_2	VIT_08s0040g00670.t01(27),VIT_16s0098g01860.t01(27),VIT_10s0116g00530.t01(26),VIT_19s0177g00280.t01(25),VIT_12s0028g01390.t01(22),VIT_05s0124g00020.t01(22),VIT_07s0031g02550.t01(22),VIT_01s0011g01970.t01(20),VIT_10s0116g00900.t01(19),VIT_06s0004g05960.t01(18),VIT_05s0020g00880.t01(18),VIT_01s0011g05810.t01(17),VIT_01s0137g00820.t01(17),VIT_01s0011g05210.t01(16),VIT_04s0008g05860.t01(16),VIT_07s00…
V.vinifera	c1_9	372	c1_2	VIT_13s0064g01430.t01(30),VIT_15s0024g00390.t01(25),VIT_09s0018g01970.t01(24),VIT_15s0046g01780.t01(22),VIT_06s0004g05150.t01(22),VIT_19s0015g00140.t01(22),VIT_17s0000g00900.t01(20),VIT_01s0011g03590.t01(19),VIT_12s0059g02250.t01(19),VIT_09s0002g02340.t01(19),VIT_05s0094g01480.t01(19),VIT_02s0025g00720.t01(18),VIT_03s0038g04490.t01(18),VIT_19s0014g01330.t01(18),VIT_19s0014g04970.t01(17),VIT_13s00…
V.vinifera	c1_19	327	c1_2	VIT_14s0081g00690.t01(80),VIT_18s0001g09690.t01(59),VIT_16s0098g01410.t01(58),VIT_06s0004g06420.t01(52),VIT_14s0128g00800.t01(39),VIT_01s0026g01440.t01(38),VIT_09s0002g08260.t01(34),VIT_18s0001g06590.t01(28),VIT_17s0000g04710.t01(24),VIT_08s0056g01270.t01(18),VIT_05s0020g04580.t01(18),VIT_08s0032g01180.t01(16),VIT_03s0063g02590.t01(16),VIT_14s0066g02600.t01(16),VIT_14s0066g02450.t01(15),VIT_01s00…
V.vinifera	c1_30	318	c1_2	VIT_02s0025g02560.t01(34),VIT_04s0023g02480.t01(26),VIT_19s0014g03290.t01(26),VIT_19s0014g03130.t01(24),VIT_04s0008g02000.t01(20),VIT_18s0001g10450.t01(20),VIT_08s0007g05800.t01(20),VIT_08s0040g02730.t01(20),VIT_08s0105g00300.t01(18),VIT_18s0001g09230.t01(18),VIT_09s0070g00160.t01(17),VIT_12s0057g01330.t01(16),VIT_03s0038g03400.t01(15),VIT_14s0060g01980.t01(15),VIT_02s0025g02590.t01(15),VIT_11s00…
V.vinifera	c1_45	318	c1_3	VIT_10s0003g05030.t01(56),VIT_08s0007g05060.t01(47),VIT_11s0016g05460.t01(27),VIT_14s0108g00150.t01(27),VIT_19s0014g01910.t01(25),VIT_19s0090g01230.t01(24),VIT_14s0060g01430.t01(22),VIT_01s0026g02340.t01(21),VIT_19s0090g00020.t01(20),VIT_13s0067g00080.t01(19),VIT_15s0048g02580.t01(16),VIT_01s0026g01420.t01(15),VIT_10s0003g04560.t01(15),VIT_08s0056g00150.t01(14)
V.vinifera	c1_43	306	c1_3	VIT_08s0007g04150.t01(79),VIT_02s0025g01380.t01(41),VIT_16s0013g01990.t01(32),VIT_13s0067g03050.t01(30),VIT_08s0058g00640.t01(29),VIT_01s0150g00210.t01(22),VIT_19s0014g02740.t01(21),VIT_08s0058g01340.t01(19),VIT_18s0001g14900.t01(19),VIT_15s0021g00050.t01(18),VIT_08s0007g02380.t01(17),VIT_06s0004g02890.t01(15),VIT_08s0040g00060.t01(14),VIT_06s0009g01640.t01(14),VIT_12s0034g01090.t01(14),VIT_08s00…
V.vinifera	c1_8	305	c1_2	VIT_01s0011g06140.t01(44),VIT_06s0009g03670.t01(28),VIT_06s0004g07500.t01(27),VIT_02s0025g02920.t01(22),VIT_14s0068g02150.t01(21),VIT_08s0007g02360.t01(21),VIT_10s0116g01200.t01(19),VIT_05s0062g00270.t01(19),VIT_01s0127g00700.t01(19),VIT_18s0001g09550.t01(19),VIT_18s0001g06560.t01(17),VIT_18s0001g11630.t01(16),VIT_08s0007g08840.t01(15),VIT_05s0062g00300.t01(14),VIT_03s0091g00690.t01(14),VIT_05s00…
V.vinifera	c1_90	283	c1_12	VIT_05s0020g04770.t01(40),VIT_10s0003g02660.t01(36),VIT_08s0040g03370.t01(33),VIT_19s0014g04710.t01(30),VIT_01s0011g00240.t01(27),VIT_15s0021g00370.t01(22),VIT_19s0085g00490.t01(19),VIT_17s0000g01640.t01(19),VIT_06s0004g02070.t01(16),VIT_01s0011g04670.t01(15),VIT_05s0094g01510.t01(15),VIT_01s0127g00410.t01(14),VIT_06s0004g00810.t01(14),VIT_16s0013g00620.t01(14),VIT_03s0038g01320.t01(13),VIT_15s00…
V.vinifera	c1_28	273	c1_2	VIT_08s0007g05090.t01(48),VIT_09s0002g00620.t01(47),VIT_12s0035g00240.t01(31),VIT_15s0021g02450.t01(31),VIT_19s0014g01550.t01(30),VIT_12s0142g00670.t01(22),VIT_11s0118g00720.t01(22),VIT_07s0005g01650.t01(20),VIT_19s0014g03930.t01(20),VIT_08s0007g07130.t01(19),VIT_13s0019g03920.t01(19),VIT_03s0063g00540.t01(15),VIT_12s0028g02640.t01(15),VIT_09s0002g04000.t01(15),VIT_12s0059g01970.t01(15)
V.vinifera	c1_10	264	c1_2	VIT_08s0007g08370.t01(34),VIT_14s0083g00970.t01(22),VIT_09s0002g00610.t01(22),VIT_18s0072g00340.t01(22),VIT_08s0217g00020.t01(19),VIT_17s0000g02750.t01(19),VIT_14s0030g01810.t01(18),VIT_16s0022g01460.t01(17),VIT_16s0050g00880.t01(16),VIT_06s0061g01600.t01(15),VIT_13s0073g00120.t01(15)
V.vinifera	c1_126	253	c1_19	VIT_14s0081g00690.t01(78),VIT_18s0001g09690.t01(59),VIT_16s0098g01410.t01(58),VIT_06s0004g06420.t01(52),VIT_14s0128g00800.t01(39),VIT_01s0026g01440.t01(37),VIT_17s0000g04710.t01(24),VIT_05s0020g04580.t01(18),VIT_14s0066g02600.t01(16),VIT_14s0066g02450.t01(15),VIT_01s0011g00630.t01(14)
V.vinifera	c1_20	244	c1_2	VIT_11s0016g03390.t01(31),VIT_08s0105g00490.t01(29),VIT_08s0058g00370.t01(28),VIT_19s0090g01210.t01(26),VIT_19s0015g01040.t01(26),VIT_02s0025g04190.t01(24),VIT_16s0022g00320.t01(23),VIT_06s0009g02300.t01(22),VIT_14s0219g00200.t01(22),VIT_11s0103g00120.t01(20),VIT_11s0016g02460.t01(18),VIT_11s0016g02100.t01(16),VIT_03s0038g02430.t01(16),VIT_08s0056g00810.t01(15),VIT_04s0044g01180.t01(14)
V.vinifera	c1_79	244	c1_9	VIT_13s0064g01430.t01(30),VIT_15s0024g00390.t01(25),VIT_15s0046g01780.t01(22),VIT_17s0000g00900.t01(20),VIT_19s0015g00140.t01(20),VIT_01s0011g03590.t01(19),VIT_12s0059g02250.t01(19),VIT_09s0018g01970.t01(19),VIT_02s0025g00720.t01(18),VIT_19s0014g01330.t01(18),VIT_19s0014g04970.t01(17),VIT_13s0019g00260.t01(16),VIT_12s0121g00010.t01(16),VIT_03s0017g02330.t01(14),VIT_14s0066g01780.t01(14)
V.vinifera	c1_64	235	c1_6	VIT_15s0048g02410.t01(34),VIT_14s0006g02750.t01(30),VIT_18s0001g14950.t01(26),VIT_13s0084g00310.t01(21),VIT_11s0037g00070.t01(20),VIT_14s0068g02200.t01(19),VIT_08s0040g03220.t01(17),VIT_06s0009g02640.t01(16),VIT_14s0171g00310.t01(16),VIT_02s0012g01240.t01(15),VIT_19s0014g03960.t01(15),VIT_04s0023g03030.t01(14),VIT_03s0038g01380.t01(14),VIT_18s0001g02700.t01(14)
V.vinifera	c1_26	231	c1_2	VIT_14s0060g00820.t01(40),VIT_03s0038g03920.t01(28),VIT_18s0001g11800.t01(25),VIT_02s0109g00080.t01(23),VIT_05s0049g01130.t01(18),VIT_10s0116g01740.t01(17),VIT_01s0011g03010.t01(17),VIT_14s0060g01340.t01(17),VIT_19s0027g01890.t01(17),VIT_18s0001g11750.t01(14)
V.vinifera	c1_62	224	c1_6	VIT_06s0004g02120.t01(36),VIT_16s0098g01880.t01(30),VIT_13s0067g02130.t01(26),VIT_05s0077g00690.t01(22),VIT_07s0197g00080.t01(21),VIT_19s0090g00410.t01(21),VIT_19s0085g00370.t01(20),VIT_06s0004g00940.t01(18),VIT_14s0060g02430.t01(16),VIT_10s0003g01000.t01(15),VIT_01s0011g05960.t01(15),VIT_08s0007g07700.t01(15),VIT_11s0016g01130.t01(15)
V.vinifera	c1_248	213	c1_43	VIT_08s0007g04150.t01(79),VIT_08s0058g00640.t01(29),VIT_16s0013g01990.t01(26),VIT_19s0014g02740.t01(21),VIT_01s0150g00210.t01(20),VIT_13s0067g03050.t01(19),VIT_18s0001g14900.t01(19),VIT_15s0021g00050.t01(18),VIT_08s0007g02380.t01(17),VIT_06s0004g02890.t01(15),VIT_12s0034g01090.t01(14),VIT_11s0016g02960.t01(14)
V.vinifera	c1_142	210	c1_22	VIT_12s0059g00260.t01(71),VIT_14s0066g01120.t01(25),VIT_19s0027g01670.t01(25),VIT_07s0005g01770.t01(19),VIT_06s0004g07060.t01(16),VIT_03s0091g00740.t01(15),VIT_08s0007g02910.t01(13),VIT_11s0016g03870.t01(13),VIT_08s0058g01050.t01(12),VIT_08s0058g00320.t01(12)
V.vinifera	c1_164	210	c1_24	VIT_02s0025g03280.t01(60),VIT_04s0008g01430.t01(31),VIT_03s0017g00710.t01(31),VIT_17s0000g00340.t01(27),VIT_08s0007g05910.t01(26),VIT_08s0007g03610.t01(19),VIT_03s0017g00830.t01(18),VIT_05s0020g02350.t01(17),VIT_18s0001g11150.t01(15),VIT_18s0001g08210.t01(15),VIT_04s0008g06330.t01(14)
V.vinifera	c1_44	206	c1_3	VIT_15s0048g01300.t01(33),VIT_04s0008g05220.t01(25),VIT_06s0004g05790.t01(22),VIT_15s0048g01410.t01(21),VIT_18s0072g01170.t01(19),VIT_09s0002g00150.t01(18),VIT_05s0020g00400.t01(18),VIT_11s0016g00100.t01(17),VIT_18s0001g12770.t01(17),VIT_08s0056g00240.t01(16),VIT_17s0000g09700.t01(16),VIT_18s0001g02730.t01(16),VIT_14s0128g00710.t01(14)
V.vinifera	c1_139	195	c1_22	VIT_18s0001g04100.t01(38),VIT_19s0014g02860.t01(37),VIT_05s0049g01040.t01(35),VIT_19s0014g02870.t01(24),VIT_02s0025g00880.t01(22),VIT_19s0015g00980.t01(22),VIT_09s0002g08470.t01(18),VIT_04s0044g01840.t01(18),VIT_14s0060g02380.t01(18),VIT_13s0084g00660.t01(17)
V.vinifera	c1_221	193	c1_34	VIT_01s0011g03210.t01(32),VIT_18s0122g00330.t01(28),VIT_08s0007g03990.t01(23),VIT_02s0025g00210.t01(22),VIT_19s0014g03190.t01(22),VIT_16s0098g01900.t01(19),VIT_03s0038g00350.t01(18),VIT_18s0001g11590.t01(17),VIT_08s0040g02210.t01(17),VIT_08s0032g00910.t01(16),VIT_18s0122g00610.t01(15),VIT_06s0004g06820.t01(14)
V.vinifera	c1_76	168	c1_8	VIT_01s0011g06140.t01(42),VIT_02s0025g02920.t01(22),VIT_08s0007g02360.t01(21),VIT_14s0068g02150.t01(20),VIT_01s0127g00700.t01(19),VIT_10s0116g01200.t01(17),VIT_18s0001g09550.t01(17),VIT_08s0007g08840.t01(15),VIT_18s0001g06560.t01(15),VIT_06s0009g01620.t01(14)
V.vinifera	c1_551	166	c1_142	VIT_12s0059g00260.t01(70),VIT_14s0066g01120.t01(25),VIT_06s0004g07060.t01(16),VIT_03s0091g00740.t01(15),VIT_08s0007g02910.t01(13)
V.vinifera	c1_41	163	c1_3	VIT_13s0019g05250.t01(24),VIT_13s0064g00170.t01(22),VIT_06s0004g04460.t01(20),VIT_19s0085g01190.t01(20),VIT_19s0014g00070.t01(18),VIT_17s0000g05110.t01(17),VIT_02s0025g00700.t01(16),VIT_07s0104g00730.t01(16),VIT_06s0061g01340.t01(15)
V.vinifera	c1_750	161	c1_248	VIT_08s0007g04150.t01(79),VIT_16s0013g01990.t01(26),VIT_01s0150g00210.t01(20),VIT_19s0014g02740.t01(20),VIT_13s0067g03050.t01(19),VIT_08s0058g00640.t01(17),VIT_06s0004g02890.t01(15)
V.vinifera	c1_21	156	c1_2	VIT_18s0001g15450.t01(23),VIT_06s0004g05460.t01(21),VIT_11s0016g03180.t01(19),VIT_08s0007g08250.t01(17),VIT_01s0026g02490.t01(17),VIT_18s0001g01030.t01(17),VIT_13s0019g02200.t01(16),VIT_19s0177g00070.t01(14),VIT_07s0005g02450.t01(13),VIT_07s0104g00930.t01(13)
V.vinifera	c1_25	156	c1_2	VIT_02s0025g03700.t01(34),VIT_17s0000g07850.t01(25),VIT_12s0059g00150.t01(22),VIT_11s0118g00590.t01(21),VIT_16s0050g02180.t01(21),VIT_08s0040g00070.t01(19),VIT_16s0022g00890.t01(17),VIT_08s0007g03670.t01(17),VIT_08s0007g03040.t01(17)
V.vinifera	c1_33	156	c1_3	VIT_13s0074g00390.t01(36),VIT_03s0063g02490.t01(22),VIT_06s0004g01550.t01(20),VIT_08s0007g06820.t01(20),VIT_18s0001g03610.t01(20),VIT_18s0001g14660.t01(18),VIT_11s0016g04570.t01(17),VIT_02s0087g00460.t01(16),VIT_02s0025g04550.t01(16),VIT_15s0048g00370.t01(15)
V.vinifera	c1_59	156	c1_5	VIT_04s0008g07070.t01(57),VIT_15s0021g02230.t01(31),VIT_09s0002g04830.t01(29),VIT_15s0024g00700.t01(23),VIT_08s0007g07180.t01(21),VIT_14s0006g01990.t01(16),VIT_08s0040g02330.t01(16),VIT_01s0026g01650.t01(15),VIT_14s0171g00460.t01(15)
V.vinifera	c1_51	154	c1_4	VIT_16s0098g01860.t01(27),VIT_12s0028g01390.t01(22),VIT_08s0040g00670.t01(21),VIT_10s0116g00530.t01(20),VIT_06s0004g05960.t01(18),VIT_01s0011g05810.t01(17),VIT_01s0011g01970.t01(16),VIT_01s0010g00920.t01(15),VIT_10s0116g00900.t01(15)
V.vinifera	c1_328	154	c1_64	VIT_15s0048g02410.t01(33),VIT_14s0006g02750.t01(29),VIT_11s0037g00070.t01(20),VIT_14s0068g02200.t01(19),VIT_08s0040g03220.t01(17),VIT_06s0009g02640.t01(16),VIT_04s0023g03030.t01(14),VIT_18s0001g02700.t01(14)
V.vinifera	c1_302	153	c1_58	VIT_19s0135g00300.t01(46),VIT_08s0007g01590.t01(43),VIT_09s0002g03030.t01(27),VIT_12s0034g01330.t01(24),VIT_09s0002g07610.t01(17),VIT_11s0016g02310.t01(13)
V.vinifera	c1_46	152	c1_3	VIT_19s0014g04130.t01(31),VIT_12s0059g01920.t01(25),VIT_01s0127g00870.t01(22),VIT_14s0068g02070.t01(22),VIT_02s0025g01750.t01(21),VIT_02s0241g00120.t01(19),VIT_19s0014g04090.t01(17),VIT_02s0109g00230.t01(16),VIT_17s0000g09310.t01(14)
V.vinifera	c1_303	145	c1_58	VIT_09s0002g07920.t01(46),VIT_03s0017g00940.t01(29),VIT_07s0005g00540.t01(26),VIT_01s0026g00520.t01(25),VIT_15s0107g00120.t01(22),VIT_04s0023g02460.t01(19),VIT_03s0167g00070.t01(14),VIT_18s0117g00050.t01(14)
V.vinifera	c1_38	141	c1_3	VIT_11s0037g00530.t01(45),VIT_07s0005g04110.t01(33),VIT_06s0004g04050.t01(20),VIT_15s0048g01210.t01(19),VIT_05s0077g01250.t01(18),VIT_01s0150g00180.t01(18),VIT_19s0014g05130.t01(16)
V.vinifera	c1_74	140	c1_7	VIT_12s0134g00420.t01(26),VIT_16s0050g02480.t01(26),VIT_13s0067g02480.t01(22),VIT_08s0105g00260.t01(18),VIT_15s0046g01300.t01(17),VIT_03s0063g00310.t01(14),VIT_12s0034g01790.t01(14),VIT_16s0022g00540.t01(14)
V.vinifera	c1_136	140	c1_22	VIT_06s0004g00450.t01(46),VIT_09s0002g07070.t01(29),VIT_04s0008g03060.t01(29),VIT_18s0001g00860.t01(25),VIT_05s0102g00480.t01(23)
V.vinifera	c1_207	139	c1_32	VIT_06s0061g01230.t01(36),VIT_04s0069g00780.t01(19),VIT_07s0005g00730.t01(17),VIT_02s0025g02620.t01(14),VIT_02s0154g00080.t01(14),VIT_07s0005g01290.t01(13)
V.vinifera	c1_31	132	c1_2	VIT_14s0068g01120.t01(24),VIT_09s0002g06760.t01(23),VIT_06s0004g04440.t01(19),VIT_18s0001g08260.t01(17),VIT_08s0007g03110.t01(15),VIT_07s0005g02100.t01(14),VIT_05s0062g01000.t01(14),VIT_14s0068g01110.t01(13)
V.vinifera	c1_39	132	c1_3	VIT_13s0067g02870.t01(27),VIT_08s0056g01150.t01(21),VIT_05s0077g00950.t01(20),VIT_15s0048g00350.t01(20),VIT_03s0088g00260.t01(16),VIT_06s0009g02840.t01(15)
V.vinifera	c1_177	129	c1_26	VIT_14s0060g00820.t01(38),VIT_02s0109g00080.t01(23),VIT_10s0116g01740.t01(17),VIT_01s0011g03010.t01(17)
V.vinifera	c1_1186	128	c1_750	VIT_08s0007g04150.t01(79),VIT_19s0014g02740.t01(17),VIT_13s0067g03050.t01(16),VIT_16s0013g01990.t01(16),VIT_01s0150g00210.t01(15),VIT_06s0004g02890.t01(15)
V.vinifera	c1_65	127	c1_6	VIT_17s0000g01460.t01(25),VIT_04s0023g03470.t01(23),VIT_16s0050g01690.t01(20),VIT_10s0003g00090.t01(17),VIT_18s0001g02550.t01(17),VIT_18s0001g10150.t01(16),VIT_04s0008g00610.t01(15),VIT_18s0001g09650.t01(14),VIT_09s0002g03340.t01(13)
V.vinifera	c1_100	127	c1_15	VIT_10s0003g01640.t01(44),VIT_04s0023g00700.t01(19),VIT_08s0007g03250.t01(18),VIT_17s0000g03800.t01(16),VIT_13s0064g00650.t01(14),VIT_17s0000g04690.t01(12),VIT_11s0052g00600.t01(12)
V.vinifera	c1_73	126	c1_7	VIT_17s0000g05540.t01(23),VIT_05s0020g03380.t01(20),VIT_06s0004g05180.t01(17),VIT_02s0012g00570.t01(17),VIT_05s0094g00920.t01(14)
V.vinifera	c1_152	126	c1_23	VIT_08s0058g01360.t01(50),VIT_08s0007g06190.t01(23),VIT_15s0021g02090.t01(23),VIT_02s0025g02340.t01(18),VIT_08s0007g00940.t01(17),VIT_07s0005g05160.t01(16),VIT_10s0042g00800.t01(14)
V.vinifera	c1_220	125	c1_34	VIT_10s0003g00330.t01(34),VIT_12s0057g01310.t01(29),VIT_09s0002g00920.t01(19),VIT_01s0011g00640.t01(19),VIT_06s0004g03020.t01(16),VIT_03s0038g01480.t01(16)
V.vinifera	c1_218	124	c1_33	VIT_13s0074g00390.t01(36),VIT_03s0063g02490.t01(22),VIT_06s0004g01550.t01(20),VIT_08s0007g06820.t01(20),VIT_18s0001g14660.t01(18),VIT_11s0016g04570.t01(17),VIT_02s0087g00460.t01(16),VIT_02s0025g04550.t01(16)
V.vinifera	c1_71	123	c1_7	VIT_17s0000g04030.t01(24),VIT_14s0108g01440.t01(20),VIT_19s0014g02660.t01(18),VIT_17s0000g08580.t01(16),VIT_11s0016g04690.t01(16),VIT_11s0016g00360.t01(14)
V.vinifera	c1_141	122	c1_22	VIT_09s0002g04700.t01(52),VIT_18s0001g14750.t01(24),VIT_07s0129g00690.t01(21)
V.vinifera	c1_306	117	c1_58	VIT_03s0038g01330.t01(38),VIT_01s0011g05170.t01(24),VIT_04s0043g00720.t01(24),VIT_06s0009g01200.t01(17),VIT_03s0038g02860.t01(14)
V.vinifera	c1_60	113	c1_5	VIT_15s0048g01990.t01(33),VIT_12s0057g01530.t01(27),VIT_01s0011g06540.t01(25),VIT_11s0149g00030.t01(18),VIT_12s0142g00190.t01(17),VIT_09s0002g02140.t01(16),VIT_14s0068g00030.t01(15)
V.vinifera	c1_92	112	c1_12	VIT_02s0012g01030.t01(44),VIT_01s0010g00940.t01(25),VIT_06s0009g02450.t01(21),VIT_05s0094g01160.t01(17),VIT_12s0057g01250.t01(16),VIT_11s0016g00690.t01(15)
V.vinifera	c1_205	111	c1_31	VIT_14s0068g01120.t01(24),VIT_09s0002g06760.t01(23),VIT_06s0004g04440.t01(19),VIT_18s0001g08260.t01(17),VIT_05s0062g01000.t01(14),VIT_14s0068g01110.t01(13),VIT_08s0007g03110.t01(13)
V.vinifera	c1_40	110	c1_3	VIT_17s0053g00700.t01(38),VIT_04s0079g00230.t01(30),VIT_11s0016g00220.t01(24),VIT_13s0064g01380.t01(23),VIT_01s0137g00390.t01(20),VIT_14s0060g01960.t01(19),VIT_06s0009g01090.t01(15)
V.vinifera	c1_408	110	c1_88	VIT_15s0046g00940.t01(45),VIT_03s0088g00330.t01(25),VIT_01s0026g00230.t01(23),VIT_07s0005g01600.t01(22),VIT_11s0052g01370.t01(16),VIT_08s0007g01780.t01(16),VIT_11s0016g03410.t01(15)
V.vinifera	c1_407	109	c1_88	VIT_11s0052g00730.t01(40),VIT_06s0009g02310.t01(24),VIT_03s0038g03100.t01(24),VIT_05s0077g01010.t01(19),VIT_17s0000g07280.t01(16)
V.vinifera	c1_501	109	c1_126	VIT_14s0081g00690.t01(70),VIT_14s0128g00800.t01(27),VIT_01s0011g04690.t01(12),VIT_02s0087g00950.t01(12)
V.vinifera	c1_47	108	c1_3	VIT_01s0011g01630.t01(23),VIT_18s0001g13570.t01(23),VIT_12s0134g00560.t01(22),VIT_12s0035g00990.t01(20),VIT_03s0038g03620.t01(17),VIT_10s0003g04670.t01(16),VIT_12s0059g01320.t01(15)
V.vinifera	c1_251	107	c1_44	VIT_15s0048g01300.t01(31),VIT_04s0008g05220.t01(25),VIT_18s0072g01170.t01(19),VIT_11s0016g00100.t01(17),VIT_08s0056g00240.t01(16),VIT_14s0128g00710.t01(14)
V.vinifera	c1_138	106	c1_22	VIT_07s0191g00210.t01(32),VIT_01s0010g02920.t01(20),VIT_14s0060g02420.t01(20),VIT_03s0088g01070.t01(20),VIT_14s0060g00570.t01(16)
V.vinifera	c1_202	106	c1_30	VIT_02s0025g02560.t01(32),VIT_18s0001g10450.t01(20),VIT_08s0105g00300.t01(18),VIT_12s0057g01330.t01(16)
V.vinifera	c1_234	106	c1_38	VIT_11s0037g00530.t01(45),VIT_07s0005g04110.t01(33),VIT_06s0004g04050.t01(20),VIT_01s0150g00180.t01(18),VIT_05s0077g01250.t01(16),VIT_19s0014g05130.t01(16)
V.vinifera	c1_817	106	c1_302	VIT_19s0135g00300.t01(46),VIT_08s0007g01590.t01(40),VIT_09s0002g07610.t01(17),VIT_11s0016g02310.t01(13)
V.vinifera	c1_162	105	c1_24	VIT_10s0116g01210.t01(29),VIT_06s0009g02790.t01(24),VIT_17s0000g08410.t01(21),VIT_06s0061g01520.t01(16),VIT_13s0084g00580.t01(13)
V.vinifera	c1_93	104	c1_12	VIT_01s0011g04410.t01(26),VIT_01s0011g00880.t01(26),VIT_18s0001g04580.t01(14),VIT_15s0046g02870.t01(14),VIT_18s0001g00820.t01(14)
V.vinifera	c1_134	104	c1_21	VIT_06s0004g05460.t01(19),VIT_08s0007g08250.t01(17),VIT_18s0001g01030.t01(17),VIT_13s0019g02200.t01(16),VIT_11s0016g03180.t01(13),VIT_07s0104g00930.t01(13)
V.vinifera	c1_352	104	c1_73	VIT_17s0000g05540.t01(23),VIT_05s0020g03380.t01(20),VIT_06s0004g05180.t01(17),VIT_02s0012g00570.t01(17),VIT_05s0094g00920.t01(14)
V.vinifera	c1_140	103	c1_22	VIT_17s0000g08890.t01(31),VIT_17s0000g03870.t01(26),VIT_01s0137g00250.t01(26),VIT_01s0150g00400.t01(24),VIT_18s0001g07370.t01(15)
V.vinifera	c1_314	103	c1_59	VIT_04s0008g07070.t01(55),VIT_09s0002g04830.t01(29),VIT_08s0007g07180.t01(17),VIT_15s0021g02230.t01(17),VIT_08s0040g02330.t01(16),VIT_14s0171g00460.t01(15)
V.vinifera	c1_547	102	c1_141	VIT_09s0002g04700.t01(52),VIT_18s0001g14750.t01(24),VIT_07s0129g00690.t01(21)
V.vinifera	c1_98	100	c1_15	VIT_13s0067g03210.t01(24),VIT_19s0015g02780.t01(22),VIT_18s0122g00190.t01(18),VIT_19s0015g02520.t01(17),VIT_13s0074g00090.t01(17),VIT_17s0119g00070.t01(17),VIT_02s0033g01330.t01(16),VIT_19s0015g02660.t01(15)
V.vinifera	c1_702	100	c1_221	VIT_18s0122g00330.t01(25),VIT_08s0007g03990.t01(23),VIT_02s0025g00210.t01(19),VIT_03s0038g00350.t01(18),VIT_18s0001g11590.t01(17),VIT_08s0040g02210.t01(17),VIT_19s0014g03190.t01(14)
V.vinifera	c1_200	99	c1_30	VIT_19s0014g03290.t01(26),VIT_04s0023g02480.t01(20),VIT_08s0040g02730.t01(19),VIT_19s0014g03130.t01(17),VIT_14s0060g01980.t01(15),VIT_05s0049g01980.t01(14),VIT_18s0001g00130.t01(14)
V.vinifera	c1_1073	97	c1_551	VIT_12s0059g00260.t01(69)
V.vinifera	c1_145	95	c1_22	VIT_03s0038g03680.t01(28),VIT_19s0014g02880.t01(28),VIT_01s0026g00920.t01(24),VIT_17s0000g00320.t01(18),VIT_05s0077g01240.t01(17)
V.vinifera	c1_1042	93	c1_501	VIT_14s0081g00690.t01(70),VIT_14s0128g00800.t01(17)
V.vinifera	c1_154	92	c1_23	VIT_04s0043g00760.t01(26),VIT_08s0058g01040.t01(26),VIT_08s0007g02120.t01(17),VIT_05s0094g01540.t01(14),VIT_18s0001g15010.t01(14)
V.vinifera	c1_240	90	c1_40	VIT_17s0053g00700.t01(37),VIT_04s0079g00230.t01(30),VIT_11s0016g00220.t01(24),VIT_13s0064g01380.t01(23),VIT_14s0060g01960.t01(19)
V.vinifera	c1_209	88	c1_32	VIT_03s0038g01830.t01(22),VIT_09s0002g02220.t01(22),VIT_17s0000g02010.t01(22),VIT_02s0025g03320.t01(19),VIT_03s0063g01880.t01(15)
V.vinifera	c1_874	88	c1_328	VIT_15s0048g02410.t01(30),VIT_11s0037g00070.t01(16),VIT_08s0040g03220.t01(16),VIT_04s0023g03030.t01(14),VIT_18s0001g02700.t01(14)
V.vinifera	c1_1071	88	c1_547	VIT_09s0002g04700.t01(52),VIT_07s0129g00690.t01(21),VIT_18s0001g14750.t01(15)
V.vinifera	c1_61	87	c1_5	VIT_03s0038g00280.t01(26),VIT_11s0016g05120.t01(26),VIT_14s0060g02280.t01(19),VIT_05s0020g05050.t01(15),VIT_01s0026g01700.t01(15)
V.vinifera	c1_331	87	c1_65	VIT_17s0000g01460.t01(25),VIT_04s0023g03470.t01(23),VIT_18s0001g10150.t01(16),VIT_04s0008g00610.t01(15),VIT_18s0001g09650.t01(14)
V.vinifera	c1_325	86	c1_62	VIT_06s0004g02120.t01(33),VIT_13s0067g02130.t01(22),VIT_07s0197g00080.t01(18),VIT_06s0004g00940.t01(15)
V.vinifera	c1_726	86	c1_234	VIT_11s0037g00530.t01(45),VIT_07s0005g04110.t01(33),VIT_06s0004g04050.t01(20)
V.vinifera	c1_48	85	c1_3	VIT_13s0064g00560.t01(26),VIT_07s0031g00470.t01(26),VIT_02s0025g03610.t01(25),VIT_07s0005g01030.t01(21),VIT_11s0149g00130.t01(17)
V.vinifera	c1_224	85	c1_34	VIT_07s0129g00560.t01(34),VIT_07s0005g00740.t01(26),VIT_03s0180g00040.t01(15)
V.vinifera	c1_458	85	c1_100	VIT_10s0003g01640.t01(44),VIT_04s0023g00700.t01(18),VIT_08s0007g03250.t01(16),VIT_13s0064g00650.t01(14)
V.vinifera	c1_607	85	c1_164	VIT_02s0025g03280.t01(51),VIT_03s0017g00830.t01(16),VIT_05s0020g02350.t01(15),VIT_03s0038g04040.t01(12)
V.vinifera	c1_137	84	c1_22	VIT_14s0030g02300.t01(36),VIT_12s0035g02290.t01(16),VIT_04s0023g03350.t01(14),VIT_07s0104g00760.t01(14)
V.vinifera	c1_256	84	c1_45	VIT_08s0007g05060.t01(37),VIT_01s0026g02340.t01(16),VIT_15s0048g02580.t01(15)
V.vinifera	c1_405	84	c1_88	VIT_06s0080g00980.t01(32),VIT_01s0150g00220.t01(24)
V.vinifera	c1_324	83	c1_62	VIT_16s0098g01880.t01(23),VIT_05s0077g00690.t01(21),VIT_19s0090g00410.t01(19),VIT_14s0060g02430.t01(16),VIT_08s0007g07700.t01(15)
V.vinifera	c1_27	82	c1_2	VIT_17s0000g07190.t01(23),VIT_13s0019g02780.t01(16),VIT_06s0004g04470.t01(14)
V.vinifera	c1_144	82	c1_22	VIT_14s0066g02330.t01(32),VIT_07s0104g01070.t01(18),VIT_04s0008g01990.t01(17)
V.vinifera	c1_89	80	c1_11	VIT_07s0104g01480.t01(32),VIT_06s0004g05210.t01(21),VIT_17s0000g05120.t01(14)
V.vinifera	c1_94	80	c1_12	VIT_08s0040g02670.t01(28),VIT_06s0004g03150.t01(28),VIT_01s0011g01710.t01(20),VIT_15s0021g02200.t01(18),VIT_15s0021g01230.t01(15)
V.vinifera	c1_222	80	c1_34	VIT_13s0064g00890.t01(28),VIT_05s0062g01320.t01(17),VIT_17s0000g03990.t01(16),VIT_12s0035g02180.t01(14)
V.vinifera	c1_266	80	c1_46	VIT_19s0014g04130.t01(30),VIT_02s0025g01750.t01(20),VIT_01s0127g00870.t01(19),VIT_19s0014g04090.t01(17),VIT_14s0068g02070.t01(16)
V.vinifera	c1_855	80	c1_314	VIT_04s0008g07070.t01(55),VIT_09s0002g04830.t01(23),VIT_15s0021g02230.t01(17)
V.vinifera	c1_75	79	c1_8	VIT_06s0009g03670.t01(28)
V.vinifera	c1_153	79	c1_23	VIT_13s0019g02180.t01(24),VIT_12s0142g00610.t01(22),VIT_05s0077g01100.t01(17),VIT_11s0118g00760.t01(14)
V.vinifera	c1_183	79	c1_28	VIT_08s0007g05090.t01(45),VIT_15s0021g02450.t01(28),VIT_19s0014g01550.t01(20),VIT_12s0028g02640.t01(14)
V.vinifera	c1_255	78	c1_45	VIT_10s0003g05030.t01(50),VIT_11s0016g05460.t01(16)
V.vinifera	c1_95	76	c1_12	VIT_03s0063g01360.t01(29),VIT_04s0008g03320.t01(22),VIT_06s0004g01330.t01(20),VIT_04s0008g02490.t01(19),VIT_06s0009g01380.t01(16)
V.vinifera	c1_82	75	c1_10	VIT_09s0002g00610.t01(21),VIT_14s0083g00970.t01(19),VIT_17s0000g02750.t01(19),VIT_18s0072g00340.t01(15)
V.vinifera	c1_110	75	c1_16	VIT_08s0007g09020.t01(37),VIT_12s0035g01890.t01(16),VIT_03s0038g02340.t01(15),VIT_06s0004g06860.t01(15)
V.vinifera	c1_159	75	c1_23	VIT_11s0016g02870.t01(29),VIT_07s0005g06360.t01(18),VIT_01s0011g05370.t01(14)
V.vinifera	c1_49	74	c1_3	VIT_17s0000g09980.t01(26),VIT_16s0098g01830.t01(21),VIT_01s0011g02490.t01(19),VIT_10s0003g04100.t01(16)
V.vinifera	c1_66	74	c1_6	VIT_11s0037g00040.t01(19),VIT_02s0025g03400.t01(18),VIT_08s0007g00030.t01(18),VIT_17s0000g09740.t01(18),VIT_07s0005g04420.t01(15)
V.vinifera	c1_84	74	c1_10	VIT_08s0007g08370.t01(28),VIT_06s0061g01600.t01(15)
V.vinifera	c1_125	74	c1_19	VIT_18s0001g06590.t01(28),VIT_09s0002g08260.t01(26),VIT_08s0032g01180.t01(16),VIT_03s0063g02590.t01(16)
V.vinifera	c1_249	74	c1_43	VIT_02s0025g01380.t01(39),VIT_08s0058g01340.t01(18),VIT_06s0009g01640.t01(14)
V.vinifera	c1_81	73	c1_9	VIT_06s0004g05150.t01(22),VIT_17s0000g09840.t01(16),VIT_05s0094g01480.t01(15),VIT_03s0038g04490.t01(15),VIT_07s0104g00600.t01(14),VIT_12s0035g00760.t01(14)
V.vinifera	c1_377	73	c1_79	VIT_13s0064g01430.t01(27),VIT_19s0015g00140.t01(19),VIT_02s0025g00720.t01(18)
V.vinifera	c1_822	72	c1_303	VIT_09s0002g07920.t01(41),VIT_01s0026g00520.t01(21),VIT_03s0038g02590.t01(12)
V.vinifera	c1_52	71	c1_4	VIT_07s0031g02550.t01(20),VIT_01s0137g00820.t01(17),VIT_03s0063g01910.t01(15)
V.vinifera	c1_69	70	c1_7	VIT_01s0010g03620.t01(17),VIT_11s0016g01400.t01(13),VIT_18s0089g01170.t01(13)
V.vinifera	c1_243	70	c1_41	VIT_13s0019g05250.t01(23),VIT_06s0004g04460.t01(20),VIT_13s0064g00170.t01(17),VIT_07s0104g00730.t01(16)
V.vinifera	c1_147	69	c1_22	VIT_04s0008g02780.t01(34),VIT_18s0122g00700.t01(28),VIT_09s0002g00390.t01(22)
V.vinifera	c1_211	69	c1_32	VIT_09s0002g00450.t01(22),VIT_16s0022g00670.t01(22),VIT_12s0059g01250.t01(19)
V.vinifera	c1_279	69	c1_51	VIT_16s0098g01860.t01(25),VIT_01s0011g05810.t01(17),VIT_12s0028g01390.t01(16),VIT_06s0004g05960.t01(16)
V.vinifera	c1_367	68	c1_76	VIT_01s0011g06140.t01(40),VIT_01s0127g00700.t01(16),VIT_18s0001g06560.t01(15)
V.vinifera	c1_645	68	c1_183	VIT_08s0007g05090.t01(44),VIT_19s0014g01550.t01(19)
V.vinifera	c1_670	68	c1_207	VIT_06s0061g01230.t01(35),VIT_07s0005g00730.t01(17)
V.vinifera	c1_143	67	c1_22	VIT_07s0005g02260.t01(21),VIT_19s0090g00610.t01(18),VIT_08s0105g00390.t01(18),VIT_13s0067g01680.t01(14),VIT_07s0005g06380.t01(14)
V.vinifera	c1_179	67	c1_26	VIT_18s0001g11800.t01(24),VIT_14s0060g01340.t01(16)
V.vinifera	c1_237	67	c1_39	VIT_13s0067g02870.t01(23),VIT_03s0088g00260.t01(15)
V.vinifera	c1_304	67	c1_58	VIT_15s0046g02640.t01(16),VIT_17s0053g00380.t01(15),VIT_07s0031g02090.t01(15),VIT_16s0098g00720.t01(14),VIT_01s0127g00600.t01(14)
V.vinifera	c1_414	67	c1_89	VIT_07s0104g01480.t01(32),VIT_06s0004g05210.t01(21),VIT_17s0000g05120.t01(14)
V.vinifera	c1_649	67	c1_200	VIT_19s0014g03290.t01(26),VIT_04s0023g02480.t01(18),VIT_19s0014g03130.t01(17),VIT_05s0049g01980.t01(14)
V.vinifera	c1_37	66	c1_3	VIT_18s0122g00320.t01(23),VIT_18s0041g00390.t01(18),VIT_18s0041g00370.t01(15)
V.vinifera	c1_101	66	c1_15	VIT_14s0060g02160.t01(21),VIT_13s0019g03560.t01(19),VIT_14s0081g00490.t01(18),VIT_04s0008g00770.t01(15)
V.vinifera	c1_347	66	c1_71	VIT_17s0000g04030.t01(24),VIT_11s0016g04690.t01(16)
V.vinifera	c1_691	66	c1_218	VIT_13s0074g00390.t01(33),VIT_18s0001g14660.t01(18),VIT_08s0007g06820.t01(17),VIT_11s0016g04570.t01(14)
V.vinifera	c1_978	66	c1_408	VIT_15s0046g00940.t01(45),VIT_01s0026g00230.t01(18),VIT_03s0088g00330.t01(15)
V.vinifera	c1_1018	65	c1_458	VIT_10s0003g01640.t01(44),VIT_08s0007g03250.t01(13)
V.vinifera	c1_67	63	c1_6	VIT_09s0002g08270.t01(23),VIT_11s0037g00810.t01(18),VIT_11s0118g00480.t01(16),VIT_12s0035g00270.t01(15)
V.vinifera	c1_109	63	c1_16	VIT_13s0019g03620.t01(24),VIT_17s0000g07880.t01(23),VIT_16s0098g00340.t01(16),VIT_08s0040g00270.t01(13)
V.vinifera	c1_54	62	c1_4	VIT_19s0177g00280.t01(23),VIT_05s0124g00020.t01(22)
V.vinifera	c1_660	62	c1_205	VIT_09s0002g06760.t01(23),VIT_14s0068g01120.t01(23),VIT_06s0004g04440.t01(13)
V.vinifera	c1_70	61	c1_7	VIT_05s0020g00700.t01(24),VIT_07s0031g02560.t01(18),VIT_02s0025g01710.t01(17),VIT_17s0053g00680.t01(15)
V.vinifera	c1_206	61	c1_32	VIT_05s0051g00590.t01(27),VIT_09s0018g01670.t01(16),VIT_13s0064g01260.t01(12)
V.vinifera	c1_210	61	c1_32	VIT_03s0091g00420.t01(19),VIT_12s0059g00570.t01(16),VIT_06s0009g00810.t01(15),VIT_10s0116g01780.t01(13),VIT_05s0029g00420.t01(13)
V.vinifera	c1_271	61	c1_47	VIT_18s0001g13570.t01(23),VIT_12s0035g00990.t01(20),VIT_01s0011g01630.t01(18)
V.vinifera	c1_636	61	c1_177	VIT_14s0060g00820.t01(35)
V.vinifera	c1_654	61	c1_202	VIT_02s0025g02560.t01(30),VIT_18s0001g10450.t01(20),VIT_12s0057g01330.t01(15)
V.vinifera	c1_885	60	c1_331	VIT_17s0000g01460.t01(25),VIT_04s0023g03470.t01(23),VIT_04s0008g00610.t01(15),VIT_09s0002g03340.t01(13)
V.vinifera	c1_108	59	c1_16	VIT_05s0020g02020.t01(22),VIT_15s0046g02290.t01(19),VIT_19s0085g01090.t01(16),VIT_03s0038g04130.t01(15)
V.vinifera	c1_444	59	c1_94	VIT_08s0040g02670.t01(28),VIT_06s0004g03150.t01(28),VIT_01s0011g01710.t01(17)
V.vinifera	c1_975	59	c1_407	VIT_11s0052g00730.t01(36),VIT_04s0008g01170.t01(12)
V.vinifera	c1_330	58	c1_64	VIT_18s0001g14950.t01(25),VIT_03s0038g01380.t01(14),VIT_02s0012g01240.t01(14)
V.vinifera	c1_433	58	c1_92	VIT_02s0012g01030.t01(40),VIT_12s0057g01250.t01(15)
V.vinifera	c1_595	58	c1_159	VIT_11s0016g02870.t01(28),VIT_07s0005g06360.t01(18),VIT_01s0011g05370.t01(14)
V.vinifera	c1_1152	58	c1_670	VIT_06s0061g01230.t01(35),VIT_07s0005g00730.t01(14)
V.vinifera	c1_172	57	c1_25	VIT_02s0025g03700.t01(29),VIT_17s0000g07850.t01(25),VIT_16s0022g00890.t01(15)
V.vinifera	c1_504	57	c1_126	VIT_16s0098g01410.t01(46),VIT_17s0000g04710.t01(21),VIT_01s0026g01440.t01(14)
V.vinifera	c1_538	57	c1_139	VIT_19s0014g02860.t01(34),VIT_09s0002g08470.t01(18),VIT_19s0014g02870.t01(17)
V.vinifera	c1_502	56	c1_126	VIT_18s0001g09690.t01(41),VIT_01s0011g01100.t01(10),VIT_14s0066g02450.t01(10)
V.vinifera	c1_688	56	c1_211	VIT_09s0002g00450.t01(22),VIT_16s0022g00670.t01(22),VIT_12s0059g01250.t01(15)
V.vinifera	c1_1205	56	c1_817	VIT_19s0135g00300.t01(43)
V.vinifera	c1_80	55	c1_9	VIT_09s0002g02340.t01(19),VIT_03s0038g00740.t01(15),VIT_04s0008g03560.t01(14)
V.vinifera	c1_111	55	c1_16	VIT_09s0054g01780.t01(20),VIT_15s0046g02510.t01(16),VIT_18s0001g07810.t01(15)
V.vinifera	c1_130	55	c1_20	VIT_08s0058g00370.t01(25),VIT_02s0025g04190.t01(22),VIT_16s0022g00320.t01(16)
V.vinifera	c1_575	55	c1_152	VIT_08s0058g01360.t01(47),VIT_15s0021g02090.t01(15)
V.vinifera	c1_785	55	c1_266	VIT_19s0014g04130.t01(29),VIT_01s0127g00870.t01(19),VIT_14s0068g02070.t01(16)
V.vinifera	c1_560	54	c1_145	VIT_19s0014g02880.t01(27),VIT_05s0077g01240.t01(17),VIT_07s0005g01120.t01(14)
V.vinifera	c1_704	54	c1_221	VIT_01s0011g03210.t01(29)
V.vinifera	c1_714	54	c1_224	VIT_07s0129g00560.t01(32),VIT_14s0083g00080.t01(14)
V.vinifera	c1_969	54	c1_405	VIT_06s0080g00980.t01(29)
V.vinifera	c1_452	53	c1_98	VIT_13s0067g03210.t01(21),VIT_18s0122g00190.t01(18),VIT_13s0074g00090.t01(17),VIT_02s0033g01330.t01(15)
V.vinifera	c1_1229	53	c1_874	VIT_15s0048g02410.t01(30),VIT_11s0037g00070.t01(16),VIT_04s0023g03030.t01(14),VIT_18s0001g02700.t01(14)
V.vinifera	c1_112	52	c1_16	VIT_15s0021g00980.t01(20),VIT_19s0015g00680.t01(16),VIT_14s0066g01720.t01(15)
V.vinifera	c1_132	52	c1_20	VIT_11s0016g03390.t01(29),VIT_14s0219g00200.t01(17),VIT_11s0016g02100.t01(16)
V.vinifera	c1_181	52	c1_27	VIT_17s0000g07190.t01(23),VIT_06s0004g04470.t01(14)
V.vinifera	c1_478	52	c1_110	VIT_08s0007g09020.t01(36),VIT_06s0004g06860.t01(15)
V.vinifera	c1_72	51	c1_7	VIT_10s0116g01540.t01(19),VIT_18s0001g14450.t01(16)
V.vinifera	c1_934	51	c1_367	VIT_01s0011g06140.t01(40)
V.vinifera	c1_135	50	c1_21	VIT_18s0001g15450.t01(20),VIT_01s0026g02490.t01(17),VIT_19s0177g00070.t01(13)
V.vinifera	c1_253	50	c1_44	VIT_06s0004g05790.t01(21),VIT_15s0048g01410.t01(20)
V.vinifera	c1_582	50	c1_153	VIT_13s0019g02180.t01(24),VIT_05s0077g01100.t01(14),VIT_11s0118g00760.t01(14)
V.vinifera	c1_698	50	c1_220	VIT_12s0057g01310.t01(25),VIT_09s0002g00920.t01(18),VIT_01s0011g00640.t01(13)
V.vinifera	c1_738	50	c1_240	VIT_17s0053g00700.t01(35)
V.vinifera	c1_1001	50	c1_433	VIT_02s0012g01030.t01(40)
V.vinifera	c1_53	49	c1_4	VIT_05s0020g00880.t01(17)
V.vinifera	c1_91	49	c1_12	VIT_15s0046g01070.t01(21),VIT_07s0005g03930.t01(15),VIT_17s0000g09390.t01(15),VIT_13s0019g01070.t01(14)
V.vinifera	c1_103	49	c1_15	VIT_11s0016g00730.t01(16),VIT_13s0084g00110.t01(16),VIT_01s0026g00050.t01(13),VIT_02s0012g01050.t01(13),VIT_08s0040g02540.t01(13)
V.vinifera	c1_679	48	c1_209	VIT_03s0038g01830.t01(20),VIT_17s0000g02010.t01(18),VIT_02s0025g03320.t01(16),VIT_03s0063g01880.t01(15)
V.vinifera	c1_1158	48	c1_688	VIT_09s0002g00450.t01(22),VIT_16s0022g00670.t01(22),VIT_12s0059g01250.t01(15)
V.vinifera	c1_1206	48	c1_817	VIT_08s0007g01590.t01(29),VIT_09s0002g07610.t01(12)
V.vinifera	c1_270	47	c1_47	VIT_12s0134g00560.t01(21),VIT_12s0059g01320.t01(14),VIT_10s0003g04670.t01(13),VIT_03s0038g03620.t01(12)
V.vinifera	c1_318	47	c1_60	VIT_01s0011g06540.t01(22),VIT_12s0057g01530.t01(21),VIT_12s0142g00190.t01(16)
V.vinifera	c1_376	47	c1_79	VIT_17s0000g00900.t01(18),VIT_19s0014g01330.t01(15),VIT_01s0011g03590.t01(14),VIT_11s0065g00360.t01(13)
V.vinifera	c1_529	47	c1_137	VIT_14s0030g02300.t01(35)
V.vinifera	c1_539	47	c1_139	VIT_05s0049g01040.t01(23),VIT_19s0015g00980.t01(18),VIT_04s0044g01840.t01(14)
V.vinifera	c1_1036	47	c1_478	VIT_08s0007g09020.t01(36),VIT_06s0004g06860.t01(15)
V.vinifera	c1_146	46	c1_22	VIT_16s0100g00340.t01(19),VIT_11s0016g04390.t01(13)
V.vinifera	c1_272	46	c1_48	VIT_07s0031g00470.t01(25),VIT_02s0025g03610.t01(22),VIT_11s0149g00130.t01(17)
V.vinifera	c1_301	46	c1_58	VIT_08s0056g00590.t01(19)
V.vinifera	c1_564	46	c1_147	VIT_04s0008g02780.t01(31),VIT_18s0122g00700.t01(26)
V.vinifera	c1_120	45	c1_16	VIT_01s0010g03780.t01(22),VIT_08s0040g01730.t01(16),VIT_07s0031g02180.t01(14),VIT_13s0047g00250.t01(13)
V.vinifera	c1_227	45	c1_34	VIT_08s0007g03390.t01(18),VIT_13s0175g00100.t01(14),VIT_01s0127g00220.t01(13)
V.vinifera	c1_386	45	c1_81	VIT_06s0004g05150.t01(22),VIT_17s0000g09840.t01(15),VIT_05s0094g01480.t01(14),VIT_07s0104g00600.t01(14)
V.vinifera	c1_556	45	c1_144	VIT_14s0066g02330.t01(30),VIT_07s0104g01070.t01(13)
V.vinifera	c1_148	44	c1_22	VIT_06s0061g00410.t01(14),VIT_08s0058g00200.t01(14),VIT_01s0011g03200.t01(13)
V.vinifera	c1_165	44	c1_24	VIT_02s0025g04560.t01(20),VIT_16s0050g02560.t01(14)
V.vinifera	c1_305	44	c1_58	VIT_05s0020g03170.t01(21)
V.vinifera	c1_540	44	c1_139	VIT_18s0001g04100.t01(28),VIT_09s0002g03170.t01(12),VIT_09s0002g01740.t01(11)
V.vinifera	c1_552	44	c1_142	VIT_19s0027g01670.t01(21),VIT_07s0005g01770.t01(18),VIT_11s0016g03870.t01(12)
V.vinifera	c1_697	44	c1_220	VIT_10s0003g00330.t01(22),VIT_06s0004g03020.t01(15),VIT_11s0052g01090.t01(12)
V.vinifera	c1_1144	44	c1_654	VIT_02s0025g02560.t01(29)
V.vinifera	c1_151	43	c1_22	VIT_19s0085g01180.t01(22),VIT_16s0098g01220.t01(17),VIT_13s0064g00580.t01(13),VIT_01s0127g00380.t01(13),VIT_10s0071g00310.t01(12)
V.vinifera	c1_242	43	c1_41	VIT_19s0085g01190.t01(16),VIT_06s0061g01340.t01(14)
V.vinifera	c1_378	43	c1_79	VIT_19s0014g04970.t01(16),VIT_12s0059g02250.t01(15),VIT_15s0046g01780.t01(13)
V.vinifera	c1_799	43	c1_279	VIT_16s0098g01860.t01(22),VIT_12s0028g01390.t01(16),VIT_17s0000g00160.t01(13)
V.vinifera	c1_985	43	c1_414	VIT_07s0104g01480.t01(32),VIT_06s0004g05210.t01(16),VIT_17s0000g05120.t01(14)
V.vinifera	c1_68	42	c1_6	VIT_08s0040g00320.t01(18),VIT_16s0039g00610.t01(16),VIT_17s0000g08830.t01(16)
V.vinifera	c1_201	42	c1_30	VIT_04s0008g02000.t01(19),VIT_08s0007g05800.t01(17),VIT_01s0026g00280.t01(14)
V.vinifera	c1_239	42	c1_39	VIT_05s0077g00950.t01(19),VIT_08s0056g01150.t01(19)
V.vinifera	c1_355	42	c1_74	VIT_12s0134g00420.t01(23),VIT_15s0046g01300.t01(16)
V.vinifera	c1_406	42	c1_88	VIT_01s0011g05540.t01(13),VIT_13s0019g04770.t01(13)
V.vinifera	c1_522	42	c1_135	VIT_18s0001g15450.t01(20),VIT_01s0026g02490.t01(15),VIT_19s0177g00070.t01(13)
V.vinifera	c1_642	42	c1_179	VIT_18s0001g11800.t01(23)
V.vinifera	c1_706	42	c1_222	VIT_13s0064g00890.t01(27),VIT_05s0062g01320.t01(13)
V.vinifera	c1_1053	42	c1_538	VIT_19s0014g02860.t01(34),VIT_19s0014g02870.t01(17)
V.vinifera	c1_1200	42	c1_785	VIT_19s0014g04130.t01(28),VIT_14s0068g02070.t01(16)
V.vinifera	c1_265	41	c1_46	VIT_12s0059g01920.t01(22),VIT_02s0109g00230.t01(16),VIT_18s0122g00410.t01(12)
V.vinifera	c1_416	41	c1_90	VIT_05s0020g04770.t01(30),VIT_03s0038g01320.t01(11)
V.vinifera	c1_1121	41	c1_636	VIT_14s0060g00820.t01(33),VIT_08s0040g01560.t01(12)
V.vinifera	c1_117	40	c1_16	VIT_15s0048g00800.t01(21),VIT_10s0003g01270.t01(15)
V.vinifera	c1_156	40	c1_23	VIT_19s0090g00460.t01(28)
V.vinifera	c1_332	40	c1_65	VIT_16s0050g01690.t01(17),VIT_18s0001g02550.t01(15),VIT_02s0154g00390.t01(11),VIT_05s0077g01580.t01(10)
V.vinifera	c1_397	40	c1_84	VIT_08s0007g08370.t01(28)
V.vinifera	c1_525	40	c1_136	VIT_06s0004g00450.t01(33),VIT_08s0056g01110.t01(10)
V.vinifera	c1_535	40	c1_138	VIT_14s0060g02420.t01(18),VIT_01s0010g02920.t01(17),VIT_10s0003g03710.t01(12)
V.vinifera	c1_561	40	c1_145	VIT_03s0038g03680.t01(24),VIT_17s0000g00320.t01(18),VIT_19s0014g01850.t01(12)
V.vinifera	c1_940	40	c1_377	VIT_13s0064g01430.t01(25),VIT_14s0066g01780.t01(11)
V.vinifera	c1_1013	40	c1_444	VIT_06s0004g03150.t01(27),VIT_01s0011g01710.t01(15)
V.vinifera	c1_1173	40	c1_704	VIT_01s0011g03210.t01(28),VIT_16s0098g01790.t01(13)
V.vinifera	c1_115	39	c1_16	VIT_16s0039g01480.t01(20),VIT_08s0007g05170.t01(12)
V.vinifera	c1_273	39	c1_48	VIT_07s0005g01030.t01(21),VIT_13s0064g00560.t01(18)
V.vinifera	c1_293	38	c1_54	VIT_19s0177g00280.t01(17)
V.vinifera	c1_360	38	c1_75	VIT_06s0009g03670.t01(28)
V.vinifera	c1_476	38	c1_109	VIT_13s0019g03620.t01(23),VIT_08s0040g00270.t01(13)
V.vinifera	c1_562	38	c1_146	VIT_16s0100g00340.t01(19),VIT_19s0014g05200.t01(12)
V.vinifera	c1_587	38	c1_154	VIT_08s0058g01040.t01(25),VIT_18s0001g15010.t01(14)
V.vinifera	c1_792	38	c1_271	VIT_18s0001g13570.t01(23),VIT_12s0035g00990.t01(16)
V.vinifera	c1_78	37	c1_8	VIT_06s0004g07500.t01(26),VIT_02s0012g01400.t01(12),VIT_03s0038g03800.t01(12)
V.vinifera	c1_127	37	c1_20	VIT_11s0103g00120.t01(19),VIT_14s0066g00140.t01(12)
V.vinifera	c1_168	37	c1_24	VIT_18s0076g00330.t01(19),VIT_08s0105g00230.t01(15),VIT_04s0008g06130.t01(14)
V.vinifera	c1_184	37	c1_28	VIT_09s0002g00620.t01(25)
V.vinifera	c1_223	37	c1_34	VIT_16s0100g00470.t01(18),VIT_13s0019g04390.t01(16),VIT_19s0014g00290.t01(14)
V.vinifera	c1_232	37	c1_37	VIT_18s0122g00320.t01(17),VIT_02s0012g02220.t01(12),VIT_19s0177g00100.t01(11)
V.vinifera	c1_334	37	c1_66	VIT_08s0007g00030.t01(18),VIT_11s0037g00040.t01(18),VIT_07s0005g04420.t01(14)
V.vinifera	c1_336	37	c1_67	VIT_09s0002g08270.t01(21),VIT_12s0035g00270.t01(15),VIT_11s0118g00480.t01(12)
V.vinifera	c1_442	37	c1_93	VIT_01s0011g00880.t01(20)
V.vinifera	c1_510	37	c1_130	VIT_02s0025g04190.t01(21),VIT_16s0022g00320.t01(15)
V.vinifera	c1_875	37	c1_328	VIT_14s0006g02750.t01(24)
V.vinifera	c1_1106	37	c1_595	VIT_11s0016g02870.t01(26),VIT_14s0006g02020.t01(12)
V.vinifera	c1_322	36	c1_61	VIT_11s0016g05120.t01(20),VIT_05s0020g05050.t01(14),VIT_14s0060g02280.t01(14)
V.vinifera	c1_326	36	c1_62	VIT_19s0085g00370.t01(17),VIT_10s0003g01000.t01(15),VIT_04s0044g00580.t01(14)
V.vinifera	c1_545	36	c1_140	VIT_17s0000g03870.t01(20),VIT_18s0001g07370.t01(14)
V.vinifera	c1_742	36	c1_243	VIT_13s0019g05250.t01(18),VIT_13s0064g00170.t01(15)
V.vinifera	c1_818	36	c1_302	VIT_09s0002g03030.t01(26),VIT_12s0034g01330.t01(21)
V.vinifera	c1_129	35	c1_20	VIT_19s0090g01210.t01(18),VIT_03s0063g02460.t01(12)
V.vinifera	c1_178	35	c1_26	VIT_05s0049g01130.t01(17),VIT_18s0001g11750.t01(14),VIT_01s0011g00930.t01(12)
V.vinifera	c1_203	35	c1_30	VIT_09s0070g00160.t01(17),VIT_14s0068g01490.t01(11),VIT_18s0001g04150.t01(11)
V.vinifera	c1_380	35	c1_79	VIT_12s0121g00010.t01(14),VIT_13s0019g00260.t01(11)
V.vinifera	c1_473	35	c1_108	VIT_05s0020g02020.t01(22),VIT_15s0046g02290.t01(18)
V.vinifera	c1_684	35	c1_210	VIT_12s0059g00570.t01(16),VIT_03s0091g00420.t01(14),VIT_08s0007g04780.t01(11),VIT_10s0116g01780.t01(10)
V.vinifera	c1_759	35	c1_251	VIT_15s0048g01300.t01(26),VIT_11s0016g00100.t01(11)
V.vinifera	c1_131	34	c1_20	VIT_19s0015g01040.t01(24),VIT_06s0009g02300.t01(14)
V.vinifera	c1_199	34	c1_30	VIT_18s0001g09230.t01(18),VIT_12s0028g03270.t01(13),VIT_02s0234g00130.t01(12)
V.vinifera	c1_244	34	c1_41	VIT_02s0025g00700.t01(15),VIT_17s0000g05110.t01(15),VIT_04s0023g00320.t01(13)
V.vinifera	c1_420	34	c1_90	VIT_15s0021g00370.t01(17),VIT_15s0046g02050.t01(13)
V.vinifera	c1_441	34	c1_93	VIT_01s0011g04410.t01(23),VIT_06s0004g06540.t01(11)
V.vinifera	c1_1131	34	c1_642	VIT_18s0001g11800.t01(23)
V.vinifera	c1_526	33	c1_136	VIT_04s0008g03060.t01(21),VIT_10s0116g00720.t01(11)
V.vinifera	c1_87	32	c1_10	VIT_16s0022g01460.t01(15)
V.vinifera	c1_219	32	c1_33	VIT_18s0001g03610.t01(19),VIT_18s0001g11580.t01(12)
V.vinifera	c1_321	32	c1_61	VIT_03s0038g00280.t01(22),VIT_04s0008g02750.t01(13)
V.vinifera	c1_422	32	c1_90	VIT_08s0040g03370.t01(26)
V.vinifera	c1_448	32	c1_95	VIT_03s0063g01360.t01(26),VIT_04s0008g03320.t01(12),VIT_06s0009g01380.t01(11)
V.vinifera	c1_650	32	c1_200	VIT_08s0040g02730.t01(18),VIT_18s0001g00130.t01(12)
V.vinifera	c1_42	31	c1_3	NA
V.vinifera	c1_122	31	c1_16	VIT_06s0004g01090.t01(21)
V.vinifera	c1_260	31	c1_45	VIT_19s0014g01910.t01(18),VIT_18s0001g14360.t01(10)
V.vinifera	c1_261	31	c1_45	VIT_19s0090g01230.t01(19),VIT_09s0002g03150.t01(12)
V.vinifera	c1_280	31	c1_51	VIT_10s0116g00530.t01(16)
V.vinifera	c1_281	31	c1_51	VIT_08s0040g00670.t01(14)
V.vinifera	c1_409	31	c1_88	VIT_09s0002g02430.t01(18),VIT_18s0001g09170.t01(14),VIT_15s0046g03090.t01(12)
V.vinifera	c1_481	31	c1_112	VIT_15s0021g00980.t01(17),VIT_14s0066g01720.t01(15)
V.vinifera	c1_524	31	c1_136	VIT_05s0102g00480.t01(17),VIT_09s0002g07070.t01(17)
V.vinifera	c1_536	31	c1_138	VIT_07s0191g00210.t01(23),VIT_09s0002g04860.t01(11)
V.vinifera	c1_543	31	c1_140	VIT_01s0150g00400.t01(23),VIT_01s0137g00250.t01(14)
V.vinifera	c1_715	31	c1_224	VIT_07s0005g00740.t01(22),VIT_03s0180g00040.t01(15)
V.vinifera	c1_835	31	c1_306	VIT_04s0043g00720.t01(23)
V.vinifera	c1_55	30	c1_4	VIT_04s0008g05860.t01(15),VIT_07s0005g01460.t01(14)
V.vinifera	c1_83	30	c1_10	VIT_06s0004g00240.t01(11),VIT_17s0000g03310.t01(11),VIT_06s0061g00270.t01(10)
V.vinifera	c1_150	30	c1_22	VIT_05s0094g01550.t01(16),VIT_06s0004g05890.t01(14),VIT_01s0011g05880.t01(12)
V.vinifera	c1_166	30	c1_24	VIT_08s0058g01370.t01(19),VIT_07s0104g01780.t01(17)
V.vinifera	c1_450	30	c1_98	VIT_19s0015g02660.t01(15),VIT_19s0015g02520.t01(12),VIT_10s0116g01660.t01(12)
V.vinifera	c1_461	30	c1_101	VIT_14s0060g02160.t01(14),VIT_06s0080g01100.t01(10)
V.vinifera	c1_601	30	c1_162	VIT_10s0116g01210.t01(26),VIT_06s0009g02790.t01(12)
V.vinifera	c1_620	30	c1_168	VIT_18s0076g00330.t01(19),VIT_08s0105g00230.t01(15)
V.vinifera	c1_712	30	c1_223	VIT_16s0100g00470.t01(17),VIT_13s0019g04390.t01(14)
V.vinifera	c1_722	30	c1_227	VIT_08s0007g03390.t01(15),VIT_01s0127g00220.t01(13),VIT_05s0020g01110.t01(11)
V.vinifera	c1_751	30	c1_248	VIT_08s0007g02380.t01(14)
V.vinifera	c1_970	30	c1_405	VIT_01s0150g00220.t01(21)
V.vinifera	c1_123	29	c1_16	VIT_05s0020g02000.t01(14),VIT_19s0176g00060.t01(13),VIT_19s0015g00670.t01(12),VIT_02s0012g00270.t01(10)
V.vinifera	c1_155	29	c1_23	VIT_04s0008g04690.t01(18),VIT_14s0060g02260.t01(18)
V.vinifera	c1_170	29	c1_24	VIT_08s0007g07620.t01(15),VIT_17s0000g00830.t01(12)
V.vinifera	c1_173	29	c1_25	VIT_11s0118g00590.t01(12),VIT_19s0014g03250.t01(11)
V.vinifera	c1_310	29	c1_58	VIT_04s0023g02750.t01(14),VIT_03s0063g00070.t01(13),VIT_07s0005g04280.t01(13)
V.vinifera	c1_312	29	c1_58	VIT_04s0008g06320.t01(14),VIT_01s0150g00190.t01(14),VIT_05s0094g01520.t01(13)
V.vinifera	c1_348	29	c1_71	VIT_19s0014g02660.t01(16),VIT_11s0016g00360.t01(14)
V.vinifera	c1_350	29	c1_72	VIT_10s0116g01540.t01(17)
V.vinifera	c1_379	29	c1_79	VIT_09s0018g01970.t01(14),VIT_18s0041g00550.t01(13),VIT_05s0077g01210.t01(11)
V.vinifera	c1_498	29	c1_125	VIT_18s0001g06590.t01(23)
V.vinifera	c1_703	29	c1_221	VIT_16s0098g01900.t01(16),VIT_16s0098g01290.t01(11)
V.vinifera	c1_915	29	c1_352	VIT_06s0004g05180.t01(14),VIT_07s0031g01420.t01(10)
V.vinifera	c1_1046	29	c1_522	VIT_18s0001g15450.t01(20),VIT_19s0177g00070.t01(12)
V.vinifera	c1_1104	29	c1_587	VIT_08s0058g01040.t01(24)
V.vinifera	c1_85	28	c1_10	VIT_13s0073g00120.t01(15)
V.vinifera	c1_102	28	c1_15	VIT_08s0007g04580.t01(19)
V.vinifera	c1_114	28	c1_16	VIT_02s0012g01920.t01(17),VIT_08s0007g04370.t01(11)
V.vinifera	c1_167	28	c1_24	VIT_12s0028g01250.t01(15),VIT_11s0037g00520.t01(13),VIT_13s0019g00810.t01(12)
V.vinifera	c1_169	28	c1_24	VIT_08s0040g00770.t01(12),VIT_13s0067g00640.t01(11)
V.vinifera	c1_225	28	c1_34	VIT_13s0158g00370.t01(15)
V.vinifera	c1_252	28	c1_44	VIT_18s0001g12770.t01(16),VIT_17s0000g09700.t01(15)
V.vinifera	c1_366	28	c1_76	VIT_14s0068g02150.t01(15),VIT_18s0001g09550.t01(13),VIT_10s0116g01200.t01(11)
V.vinifera	c1_383	28	c1_80	VIT_09s0002g02340.t01(17)
V.vinifera	c1_614	28	c1_165	VIT_02s0025g04560.t01(18)
V.vinifera	c1_638	28	c1_177	VIT_01s0011g03010.t01(15)
V.vinifera	c1_758	28	c1_251	VIT_04s0008g05220.t01(21),VIT_14s0006g01080.t01(11)
V.vinifera	c1_868	28	c1_325	VIT_06s0004g02120.t01(23)
V.vinifera	c1_937	28	c1_376	VIT_17s0000g00900.t01(17),VIT_19s0014g01330.t01(14)
V.vinifera	c1_971	28	c1_406	VIT_13s0019g04770.t01(13),VIT_18s0122g00260.t01(12),VIT_01s0011g05540.t01(11),VIT_05s0020g04950.t01(11)
V.vinifera	c1_1087	28	c1_561	VIT_03s0038g03680.t01(22)
V.vinifera	c1_157	27	c1_23	VIT_01s0010g01130.t01(11),VIT_10s0116g00760.t01(11)
V.vinifera	c1_262	27	c1_45	VIT_14s0060g01430.t01(17),VIT_05s0062g00780.t01(12),VIT_19s0014g00100.t01(12)
V.vinifera	c1_343	27	c1_69	VIT_01s0010g03620.t01(15),VIT_18s0089g01170.t01(13)
V.vinifera	c1_346	27	c1_71	VIT_14s0108g01440.t01(18)
V.vinifera	c1_354	27	c1_74	VIT_16s0050g02480.t01(14)
V.vinifera	c1_391	27	c1_82	VIT_14s0083g00970.t01(15),VIT_09s0002g00610.t01(13)
V.vinifera	c1_820	27	c1_303	VIT_03s0017g00940.t01(18),VIT_18s0117g00050.t01(11)
V.vinifera	c1_1045	27	c1_510	VIT_02s0025g04190.t01(20)
V.vinifera	c1_1085	27	c1_560	VIT_19s0014g02880.t01(17)
V.vinifera	c1_1086	27	c1_560	VIT_05s0077g01240.t01(14),VIT_07s0005g01120.t01(13),VIT_12s0059g00300.t01(11)
V.vinifera	c1_13	26	c1_2	VIT_12s0059g01670.t01(15),VIT_04s0044g00890.t01(11)
V.vinifera	c1_149	26	c1_22	VIT_01s0137g00500.t01(16),VIT_04s0023g03870.t01(16)
V.vinifera	c1_226	26	c1_34	VIT_09s0002g00130.t01(13)
V.vinifera	c1_285	26	c1_52	VIT_07s0031g02550.t01(15)
V.vinifera	c1_307	26	c1_58	VIT_13s0073g00710.t01(16),VIT_05s0020g03460.t01(13)
V.vinifera	c1_337	26	c1_67	VIT_11s0037g00810.t01(14),VIT_04s0044g01290.t01(13)
V.vinifera	c1_421	26	c1_90	VIT_10s0003g02660.t01(24),VIT_15s0021g01300.t01(8)
V.vinifera	c1_488	26	c1_115	VIT_16s0039g01480.t01(18)
V.vinifera	c1_492	26	c1_120	VIT_01s0010g03780.t01(19),VIT_08s0040g01730.t01(13)
V.vinifera	c1_505	26	c1_127	VIT_11s0103g00120.t01(17),VIT_02s0025g02450.t01(10),VIT_02s0025g05140.t01(10)
V.vinifera	c1_554	26	c1_143	VIT_07s0005g02260.t01(12),VIT_07s0005g06380.t01(11),VIT_19s0090g00610.t01(9)
V.vinifera	c1_608	26	c1_164	VIT_17s0000g00340.t01(19)
V.vinifera	c1_630	26	c1_172	VIT_17s0000g07850.t01(21),VIT_16s0022g00890.t01(11)
V.vinifera	c1_666	26	c1_206	VIT_09s0018g01670.t01(16),VIT_05s0051g00590.t01(12),VIT_09s0002g04480.t01(11)
V.vinifera	c1_1079	26	c1_552	VIT_19s0027g01670.t01(16),VIT_17s0000g04780.t01(10)
V.vinifera	c1_1089	26	c1_562	VIT_16s0100g00340.t01(18)
V.vinifera	c1_1136	26	c1_650	VIT_08s0040g02730.t01(18),VIT_18s0001g00130.t01(12)
V.vinifera	c1_1149	26	c1_660	VIT_14s0068g01120.t01(16),VIT_12s0055g00370.t01(11),VIT_05s0020g01850.t01(9)
V.vinifera	c1_1163	26	c1_698	VIT_12s0057g01310.t01(19),VIT_02s0025g02420.t01(10)
V.vinifera	c1_1166	26	c1_702	VIT_02s0025g00210.t01(18),VIT_19s0014g03190.t01(13)
V.vinifera	c1_1276	26	c1_1206	VIT_08s0007g01590.t01(24)
V.vinifera	c1_86	25	c1_10	VIT_08s0217g00020.t01(16),VIT_06s0004g08180.t01(13)
V.vinifera	c1_104	25	c1_15	VIT_11s0016g02620.t01(14),VIT_09s0002g08120.t01(12),VIT_06s0004g02910.t01(12)
V.vinifera	c1_193	25	c1_28	VIT_08s0007g07130.t01(16),VIT_18s0001g14540.t01(11)
V.vinifera	c1_275	25	c1_49	VIT_17s0000g09980.t01(22)
V.vinifera	c1_423	25	c1_90	VIT_01s0011g00240.t01(19),VIT_14s0060g00050.t01(10)
V.vinifera	c1_462	25	c1_101	VIT_14s0081g00490.t01(17),VIT_13s0019g03560.t01(13)
V.vinifera	c1_541	25	c1_139	VIT_02s0025g00880.t01(16)
V.vinifera	c1_777	25	c1_260	VIT_19s0014g01910.t01(18),VIT_18s0001g14360.t01(10)
V.vinifera	c1_957	25	c1_386	VIT_06s0004g05150.t01(22)
V.vinifera	c1_1038	25	c1_481	VIT_15s0021g00980.t01(17),VIT_14s0066g01720.t01(11)
V.vinifera	c1_1165	25	c1_702	VIT_08s0007g03990.t01(17)
V.vinifera	c1_1177	25	c1_715	VIT_07s0005g00740.t01(22)
V.vinifera	c1_1179	25	c1_722	VIT_08s0007g03390.t01(14),VIT_05s0020g01110.t01(11),VIT_01s0127g00220.t01(10)
V.vinifera	c1_1240	25	c1_885	VIT_04s0023g03470.t01(20)
V.vinifera	c1_116	24	c1_16	VIT_14s0030g00640.t01(12),VIT_02s0025g03370.t01(11),VIT_04s0008g00820.t01(11),VIT_18s0041g00280.t01(10)
V.vinifera	c1_160	24	c1_23	VIT_07s0005g02110.t01(16)
V.vinifera	c1_171	24	c1_25	VIT_12s0059g00150.t01(13)
V.vinifera	c1_295	24	c1_55	VIT_04s0008g05860.t01(15),VIT_07s0005g01460.t01(11)
V.vinifera	c1_357	24	c1_74	VIT_13s0067g02480.t01(15)
V.vinifera	c1_358	24	c1_74	VIT_16s0022g00540.t01(12),VIT_19s0015g00130.t01(10),VIT_11s0016g05330.t01(9)
V.vinifera	c1_368	24	c1_76	VIT_06s0009g01620.t01(11),VIT_03s0088g01180.t01(10)
V.vinifera	c1_514	24	c1_134	VIT_18s0001g01030.t01(14)
V.vinifera	c1_544	24	c1_140	VIT_17s0000g08890.t01(21),VIT_18s0001g01090.t01(11)
V.vinifera	c1_566	24	c1_148	VIT_06s0061g00410.t01(11),VIT_17s0000g09280.t01(11)
V.vinifera	c1_584	24	c1_154	VIT_08s0007g02120.t01(17)
V.vinifera	c1_611	24	c1_164	VIT_04s0008g01430.t01(16)
V.vinifera	c1_637	24	c1_177	VIT_02s0109g00080.t01(12),VIT_17s0000g09370.t01(12)
V.vinifera	c1_690	24	c1_218	VIT_03s0063g02490.t01(15),VIT_02s0025g04550.t01(11)
V.vinifera	c1_763	24	c1_253	VIT_06s0004g05790.t01(15),VIT_02s0025g02770.t01(11)
V.vinifera	c1_764	24	c1_253	VIT_15s0048g01410.t01(18)
V.vinifera	c1_795	24	c1_272	VIT_02s0025g03610.t01(18)
V.vinifera	c1_1050	24	c1_535	VIT_14s0060g02420.t01(15),VIT_01s0010g02920.t01(13),VIT_03s0088g00450.t01(11)
V.vinifera	c1_50	23	c1_3	VIT_13s0019g01990.t01(10),VIT_17s0000g00950.t01(10)
V.vinifera	c1_190	23	c1_28	VIT_12s0035g00240.t01(17),VIT_19s0014g03930.t01(12)
V.vinifera	c1_231	23	c1_37	VIT_18s0041g00390.t01(14),VIT_18s0041g00370.t01(13),VIT_04s0008g01970.t01(10)
V.vinifera	c1_238	23	c1_39	VIT_06s0009g02810.t01(13),VIT_06s0009g02830.t01(12),VIT_06s0009g02840.t01(12)
V.vinifera	c1_286	23	c1_52	VIT_01s0137g00820.t01(13)
V.vinifera	c1_294	23	c1_54	VIT_05s0124g00020.t01(17),VIT_05s0102g00430.t01(10)
V.vinifera	c1_309	23	c1_58	VIT_09s0054g00080.t01(12),VIT_04s0008g00310.t01(10)
V.vinifera	c1_333	23	c1_66	VIT_17s0000g09740.t01(14)
V.vinifera	c1_507	23	c1_129	VIT_19s0090g01210.t01(16)
V.vinifera	c1_527	23	c1_136	VIT_18s0001g00860.t01(18)
V.vinifera	c1_651	23	c1_201	VIT_08s0007g05800.t01(13),VIT_05s0077g00510.t01(8),VIT_17s0000g08010.t01(8)
V.vinifera	c1_771	23	c1_256	VIT_08s0007g05060.t01(21)
V.vinifera	c1_784	23	c1_265	VIT_02s0109g00230.t01(15),VIT_18s0122g00410.t01(11)
V.vinifera	c1_821	23	c1_303	VIT_15s0107g00120.t01(15),VIT_03s0167g00070.t01(12)
V.vinifera	c1_833	23	c1_306	VIT_01s0011g05170.t01(14)
V.vinifera	c1_1005	23	c1_441	VIT_01s0011g04410.t01(19),VIT_05s0094g01460.t01(9)
V.vinifera	c1_1032	23	c1_473	VIT_15s0046g02290.t01(18),VIT_05s0020g02020.t01(13)
V.vinifera	c1_1171	23	c1_703	VIT_16s0098g01900.t01(16)
V.vinifera	c1_56	22	c1_4	VIT_01s0011g03410.t01(12),VIT_01s0026g02730.t01(12)
V.vinifera	c1_99	22	c1_15	VIT_14s0083g00070.t01(14),VIT_12s0028g01600.t01(13),VIT_19s0014g03530.t01(11)
V.vinifera	c1_329	22	c1_64	VIT_19s0014g05080.t01(11)
V.vinifera	c1_353	22	c1_73	VIT_12s0028g00960.t01(11),VIT_08s0007g01630.t01(10)
V.vinifera	c1_392	22	c1_82	VIT_17s0000g02750.t01(16)
V.vinifera	c1_429	22	c1_91	VIT_15s0046g01070.t01(14),VIT_13s0019g01070.t01(13)
V.vinifera	c1_632	22	c1_173	VIT_11s0118g00590.t01(12),VIT_19s0014g03250.t01(11)
V.vinifera	c1_640	22	c1_178	VIT_05s0049g01130.t01(14),VIT_18s0001g11750.t01(13)
V.vinifera	c1_663	22	c1_205	VIT_05s0062g01000.t01(12),VIT_14s0006g02720.t01(7)
V.vinifera	c1_823	22	c1_303	VIT_07s0005g00540.t01(14),VIT_12s0057g00380.t01(11)
V.vinifera	c1_966	22	c1_397	VIT_08s0007g08370.t01(21)
V.vinifera	c1_1239	22	c1_885	VIT_17s0000g01460.t01(18)
V.vinifera	c1_77	21	c1_8	VIT_05s0077g01570.t01(13)
V.vinifera	c1_96	21	c1_13	VIT_12s0059g01670.t01(15),VIT_04s0044g00890.t01(10)
V.vinifera	c1_118	21	c1_16	VIT_15s0048g01650.t01(14)
V.vinifera	c1_128	21	c1_20	VIT_03s0038g02430.t01(16)
V.vinifera	c1_204	21	c1_31	VIT_07s0005g02100.t01(12),VIT_06s0004g04660.t01(10)
V.vinifera	c1_208	21	c1_32	VIT_10s0116g01040.t01(13),VIT_14s0060g01830.t01(11)
V.vinifera	c1_315	21	c1_59	VIT_15s0024g00700.t01(15),VIT_14s0006g01990.t01(13)
V.vinifera	c1_542	21	c1_139	VIT_13s0084g00660.t01(12),VIT_15s0046g01760.t01(12)
V.vinifera	c1_555	21	c1_143	VIT_08s0105g00390.t01(15),VIT_19s0140g00200.t01(10)
V.vinifera	c1_602	21	c1_162	VIT_06s0061g01520.t01(13),VIT_01s0026g01630.t01(10)
V.vinifera	c1_861	21	c1_322	VIT_14s0060g02280.t01(14),VIT_11s0016g05120.t01(12)
V.vinifera	c1_864	21	c1_324	VIT_16s0098g01880.t01(16)
V.vinifera	c1_883	21	c1_330	VIT_18s0001g14950.t01(18)
V.vinifera	c1_898	21	c1_337	VIT_11s0037g00810.t01(14),VIT_04s0044g01290.t01(10)
V.vinifera	c1_945	21	c1_378	VIT_12s0059g02250.t01(14),VIT_19s0014g04970.t01(13)
V.vinifera	c1_1014	21	c1_452	VIT_13s0067g03210.t01(14),VIT_17s0119g00070.t01(9)
V.vinifera	c1_1074	21	c1_551	VIT_14s0066g01120.t01(17),VIT_04s0008g03620.t01(9)
V.vinifera	c1_254	20	c1_44	VIT_17s0000g00130.t01(11)
V.vinifera	c1_443	20	c1_93	VIT_15s0046g02870.t01(10),VIT_15s0021g01370.t01(9)
V.vinifera	c1_553	20	c1_143	VIT_13s0067g01680.t01(12)
V.vinifera	c1_571	20	c1_150	VIT_05s0094g01550.t01(14),VIT_06s0004g05890.t01(11)
V.vinifera	c1_588	20	c1_155	VIT_04s0008g04690.t01(17),VIT_14s0060g02260.t01(11)
V.vinifera	c1_609	20	c1_164	VIT_08s0007g03610.t01(17)
V.vinifera	c1_655	20	c1_202	VIT_06s0004g04940.t01(12),VIT_11s0118g00210.t01(12)
V.vinifera	c1_671	20	c1_207	VIT_04s0069g00780.t01(16)
V.vinifera	c1_744	20	c1_243	VIT_06s0004g04460.t01(17),VIT_03s0091g00700.t01(10)
V.vinifera	c1_836	20	c1_306	VIT_06s0009g01200.t01(12),VIT_06s0004g01270.t01(11),VIT_13s0019g01610.t01(9)
V.vinifera	c1_863	20	c1_324	VIT_05s0077g00690.t01(11),VIT_14s0060g02430.t01(10)
V.vinifera	c1_893	20	c1_334	VIT_08s0007g00030.t01(12),VIT_11s0037g00040.t01(11),VIT_02s0025g03400.t01(10)
V.vinifera	c1_918	20	c1_352	VIT_17s0000g05540.t01(17)
V.vinifera	c1_1192	20	c1_751	VIT_08s0007g02380.t01(13),VIT_05s0020g00450.t01(9)
V.vinifera	c1_36	19	c1_3	VIT_05s0077g02330.t01(11),VIT_14s0171g00400.t01(9)
V.vinifera	c1_161	19	c1_23	VIT_19s0014g04790.t01(15),VIT_02s0025g03530.t01(8)
V.vinifera	c1_213	19	c1_32	VIT_15s0046g00360.t01(13)
V.vinifera	c1_308	19	c1_58	VIT_08s0007g05690.t01(9),VIT_09s0002g05250.t01(9),VIT_12s0059g00710.t01(8)
V.vinifera	c1_418	19	c1_90	VIT_01s0011g04670.t01(12),VIT_06s0004g00810.t01(12)
V.vinifera	c1_419	19	c1_90	VIT_12s0028g02170.t01(11),VIT_19s0015g00520.t01(11)
V.vinifera	c1_466	19	c1_103	VIT_01s0026g00050.t01(11),VIT_11s0016g00730.t01(9)
V.vinifera	c1_469	19	c1_104	VIT_11s0016g02620.t01(14),VIT_09s0002g08120.t01(12)
V.vinifera	c1_661	19	c1_205	VIT_18s0001g08260.t01(12),VIT_05s0077g01940.t01(7)
V.vinifera	c1_761	19	c1_251	VIT_18s0072g01170.t01(14)
V.vinifera	c1_780	19	c1_261	VIT_19s0090g01230.t01(16)
V.vinifera	c1_805	19	c1_281	VIT_08s0040g00670.t01(11),VIT_10s0042g00960.t01(6)
V.vinifera	c1_814	19	c1_301	VIT_16s0013g00330.t01(10)
V.vinifera	c1_826	19	c1_304	VIT_07s0031g02090.t01(12),VIT_02s0012g02570.t01(11)
V.vinifera	c1_174	18	c1_25	VIT_08s0007g03670.t01(11),VIT_05s0020g00920.t01(7)
V.vinifera	c1_175	18	c1_25	VIT_16s0050g02180.t01(16),VIT_02s0025g03100.t01(9)
V.vinifera	c1_180	18	c1_27	NA
V.vinifera	c1_214	18	c1_32	VIT_01s0011g04620.t01(16)
V.vinifera	c1_250	18	c1_43	VIT_02s0025g02140.t01(12),VIT_18s0001g14500.t01(10)
V.vinifera	c1_258	18	c1_45	VIT_13s0067g00080.t01(13)
V.vinifera	c1_290	18	c1_53	VIT_01s0150g00250.t01(13),VIT_01s0010g02480.t01(9)
V.vinifera	c1_311	18	c1_58	NA
V.vinifera	c1_327	18	c1_62	VIT_01s0011g05960.t01(12),VIT_13s0019g01710.t01(11)
V.vinifera	c1_390	18	c1_82	VIT_14s0030g01810.t01(13),VIT_19s0090g01570.t01(10)
V.vinifera	c1_417	18	c1_90	VIT_17s0000g01640.t01(10),VIT_03s0063g00300.t01(7)
V.vinifera	c1_567	18	c1_148	VIT_01s0011g03200.t01(11),VIT_08s0058g00200.t01(11)
V.vinifera	c1_573	18	c1_151	VIT_01s0127g00380.t01(11),VIT_19s0085g01180.t01(9)
V.vinifera	c1_653	18	c1_202	VIT_03s0038g03180.t01(8)
V.vinifera	c1_770	18	c1_256	VIT_01s0026g02340.t01(15),VIT_15s0048g02580.t01(9)
V.vinifera	c1_804	18	c1_280	VIT_10s0116g00530.t01(14)
V.vinifera	c1_832	18	c1_305	VIT_05s0020g03170.t01(14),VIT_06s0004g03130.t01(10)
V.vinifera	c1_877	18	c1_328	VIT_06s0009g02640.t01(13)
V.vinifera	c1_1128	18	c1_638	VIT_01s0011g03010.t01(11)
V.vinifera	c1_1157	18	c1_679	VIT_17s0000g02010.t01(16)
V.vinifera	c1_1213	18	c1_835	VIT_04s0043g00720.t01(12),VIT_03s0038g02860.t01(11),VIT_09s0002g08070.t01(10)
V.vinifera	c1_187	17	c1_28	VIT_07s0005g01650.t01(14)
V.vinifera	c1_349	17	c1_72	VIT_05s0020g02880.t01(9),VIT_18s0122g00960.t01(9),VIT_19s0085g00380.t01(9)
V.vinifera	c1_412	17	c1_88	VIT_09s0002g07110.t01(11),VIT_12s0028g03580.t01(8)
V.vinifera	c1_520	17	c1_134	VIT_07s0104g00930.t01(12),VIT_13s0019g02200.t01(8)
V.vinifera	c1_577	17	c1_152	VIT_08s0007g06190.t01(13)
V.vinifera	c1_596	17	c1_159	VIT_01s0010g02900.t01(10),VIT_06s0004g03190.t01(9),VIT_08s0040g00410.t01(8)
V.vinifera	c1_692	17	c1_218	VIT_06s0004g01550.t01(12),VIT_01s0011g04060.t01(11)
V.vinifera	c1_724	17	c1_232	VIT_18s0122g00320.t01(14)
V.vinifera	c1_739	17	c1_242	VIT_19s0085g01190.t01(12),VIT_13s0019g03350.t01(9)
V.vinifera	c1_782	17	c1_262	VIT_05s0062g00780.t01(12),VIT_14s0060g01430.t01(10)
V.vinifera	c1_783	17	c1_265	VIT_12s0059g01920.t01(13)
V.vinifera	c1_798	17	c1_273	VIT_07s0005g01030.t01(13),VIT_19s0090g01600.t01(11)
V.vinifera	c1_905	17	c1_347	VIT_17s0000g04030.t01(16)
V.vinifera	c1_906	17	c1_347	VIT_11s0016g04690.t01(12)
V.vinifera	c1_1021	17	c1_461	VIT_14s0060g02160.t01(12),VIT_02s0012g02050.t01(7)
V.vinifera	c1_1065	17	c1_543	VIT_01s0150g00400.t01(14),VIT_01s0137g00250.t01(14)
V.vinifera	c1_1078	17	c1_552	VIT_07s0005g01770.t01(14)
V.vinifera	c1_113	16	c1_16	VIT_04s0008g05090.t01(9),VIT_09s0002g04870.t01(9)
V.vinifera	c1_121	16	c1_16	VIT_03s0063g00080.t01(13)
V.vinifera	c1_189	16	c1_28	VIT_06s0004g02090.t01(11),VIT_14s0030g01270.t01(9)
V.vinifera	c1_245	16	c1_41	VIT_12s0134g00590.t01(9),VIT_02s0012g00280.t01(8),VIT_11s0016g05430.t01(8)
V.vinifera	c1_316	16	c1_59	VIT_17s0053g00140.t01(8),VIT_14s0006g03200.t01(7),VIT_17s0000g08170.t01(7)
V.vinifera	c1_374	16	c1_78	VIT_06s0004g07500.t01(12),VIT_02s0012g01400.t01(10)
V.vinifera	c1_381	16	c1_79	VIT_10s0071g01010.t01(8),VIT_14s0081g00710.t01(7),VIT_17s0000g04520.t01(7)
V.vinifera	c1_467	16	c1_103	VIT_08s0040g02540.t01(9),VIT_18s0001g12780.t01(8)
V.vinifera	c1_615	16	c1_165	VIT_16s0050g02560.t01(13)
V.vinifera	c1_625	16	c1_170	VIT_08s0007g07620.t01(12)
V.vinifera	c1_700	16	c1_220	VIT_03s0038g01480.t01(12)
V.vinifera	c1_788	16	c1_270	VIT_12s0134g00560.t01(13)
V.vinifera	c1_872	16	c1_326	VIT_19s0085g00370.t01(13)
V.vinifera	c1_1009	16	c1_442	VIT_01s0011g00880.t01(12)
V.vinifera	c1_1033	16	c1_476	VIT_08s0040g00270.t01(12)
V.vinifera	c1_1055	16	c1_539	VIT_05s0049g01040.t01(13)
V.vinifera	c1_1183	16	c1_742	VIT_13s0064g00170.t01(14)
V.vinifera	c1_1195	16	c1_763	VIT_06s0004g05790.t01(12),VIT_05s0020g01740.t01(6)
V.vinifera	c1_1265	16	c1_1038	VIT_15s0021g00980.t01(14)
V.vinifera	c1_1271	16	c1_1136	VIT_08s0040g02730.t01(11),VIT_18s0001g00130.t01(11)
V.vinifera	c1_57	15	c1_4	VIT_18s0001g15640.t01(9)
V.vinifera	c1_105	15	c1_15	VIT_07s0031g02950.t01(11)
V.vinifera	c1_119	15	c1_16	VIT_07s0191g00130.t01(10),VIT_07s0151g00290.t01(9)
V.vinifera	c1_369	15	c1_76	VIT_08s0007g08840.t01(12)
V.vinifera	c1_500	15	c1_125	VIT_18s0001g10130.t01(11)
V.vinifera	c1_610	15	c1_164	VIT_08s0007g05910.t01(12)
V.vinifera	c1_652	15	c1_201	VIT_01s0026g00280.t01(12),VIT_04s0008g02000.t01(11)
V.vinifera	c1_694	15	c1_219	VIT_18s0001g03610.t01(12)
V.vinifera	c1_733	15	c1_239	VIT_05s0077g00950.t01(13),VIT_18s0122g00510.t01(8)
V.vinifera	c1_760	15	c1_251	VIT_08s0056g00240.t01(12)
V.vinifera	c1_765	15	c1_254	VIT_17s0000g00130.t01(10)
V.vinifera	c1_796	15	c1_272	VIT_07s0031g00470.t01(14)
V.vinifera	c1_813	15	c1_294	VIT_05s0124g00020.t01(13)
V.vinifera	c1_831	15	c1_305	VIT_05s0049g01180.t01(10),VIT_09s0002g00200.t01(10)
V.vinifera	c1_847	15	c1_310	VIT_03s0063g00070.t01(10)
V.vinifera	c1_862	15	c1_324	VIT_12s0028g02000.t01(12)
V.vinifera	c1_865	15	c1_324	VIT_08s0007g07700.t01(10)
V.vinifera	c1_889	15	c1_332	VIT_18s0001g02550.t01(11),VIT_02s0154g00390.t01(8)
V.vinifera	c1_917	15	c1_352	VIT_05s0020g03380.t01(10)
V.vinifera	c1_919	15	c1_352	NA
V.vinifera	c1_973	15	c1_407	VIT_06s0009g02310.t01(12),VIT_17s0000g07280.t01(8)
V.vinifera	c1_998	15	c1_420	VIT_15s0021g00370.t01(12)
V.vinifera	c1_1119	15	c1_632	VIT_11s0118g00590.t01(12)
V.vinifera	c1_1156	15	c1_679	VIT_03s0038g01830.t01(12)
V.vinifera	c1_1255	15	c1_985	VIT_17s0000g05120.t01(8)
V.vinifera	c1_1256	15	c1_1014	VIT_13s0067g03210.t01(14)
V.vinifera	c1_163	14	c1_24	VIT_06s0061g00970.t01(11),VIT_14s0060g01280.t01(8)
V.vinifera	c1_269	14	c1_46	VIT_08s0032g00800.t01(10),VIT_09s0002g04160.t01(9)
V.vinifera	c1_344	14	c1_70	VIT_02s0025g01710.t01(13)
V.vinifera	c1_402	14	c1_87	VIT_16s0022g01460.t01(11),VIT_08s0040g02420.t01(8)
V.vinifera	c1_411	14	c1_88	VIT_02s0025g03490.t01(11)
V.vinifera	c1_426	14	c1_90	VIT_19s0085g00490.t01(10),VIT_06s0004g05040.t01(8)
V.vinifera	c1_468	14	c1_103	VIT_02s0012g01050.t01(11)
V.vinifera	c1_558	14	c1_144	VIT_04s0008g01990.t01(12),VIT_05s0077g00470.t01(7)
V.vinifera	c1_586	14	c1_154	VIT_19s0015g01220.t01(8),VIT_02s0241g00040.t01(7)
V.vinifera	c1_639	14	c1_177	VIT_07s0031g02170.t01(8)
V.vinifera	c1_723	14	c1_227	VIT_13s0074g00040.t01(9),VIT_13s0175g00100.t01(8),VIT_08s0007g08970.t01(8)
V.vinifera	c1_829	14	c1_304	VIT_14s0030g00440.t01(11)
V.vinifera	c1_846	14	c1_310	VIT_04s0023g02750.t01(10)
V.vinifera	c1_860	14	c1_322	VIT_05s0020g05050.t01(13)
V.vinifera	c1_867	14	c1_325	VIT_07s0197g00080.t01(10),VIT_06s0004g00940.t01(8)
V.vinifera	c1_902	14	c1_346	VIT_14s0108g01440.t01(12)
V.vinifera	c1_925	14	c1_354	VIT_05s0020g02530.t01(8),VIT_12s0034g01790.t01(8)
V.vinifera	c1_974	14	c1_407	VIT_03s0038g03100.t01(10)
V.vinifera	c1_1129	14	c1_640	VIT_05s0049g01130.t01(11)
V.vinifera	c1_1133	14	c1_649	VIT_19s0014g03130.t01(11)
V.vinifera	c1_1176	14	c1_714	VIT_14s0083g00080.t01(10),VIT_04s0008g01850.t01(8)
V.vinifera	c1_1207	14	c1_820	VIT_03s0017g00940.t01(13)
V.vinifera	c1_1269	14	c1_1079	VIT_19s0027g01670.t01(12)
V.vinifera	c1_124	13	c1_16	VIT_01s0146g00140.t01(11)
V.vinifera	c1_196	13	c1_28	VIT_13s0019g03920.t01(9),VIT_01s0010g03920.t01(9)
V.vinifera	c1_263	13	c1_45	VIT_14s0081g00400.t01(8)
V.vinifera	c1_264	13	c1_45	VIT_14s0066g01080.t01(9),VIT_05s0094g01260.t01(8)
V.vinifera	c1_320	13	c1_60	VIT_09s0054g00700.t01(10)
V.vinifera	c1_335	13	c1_66	VIT_15s0107g00550.t01(8)
V.vinifera	c1_356	13	c1_74	VIT_14s0066g02250.t01(9)
V.vinifera	c1_440	13	c1_93	VIT_18s0001g04580.t01(11),VIT_14s0066g01430.t01(8)
V.vinifera	c1_449	13	c1_95	VIT_06s0004g01330.t01(10)
V.vinifera	c1_496	13	c1_123	VIT_19s0176g00060.t01(11),VIT_18s0001g13650.t01(6)
V.vinifera	c1_581	13	c1_153	VIT_03s0038g04400.t01(9)
V.vinifera	c1_583	13	c1_153	VIT_07s0005g00750.t01(6),VIT_15s0046g01510.t01(6)
V.vinifera	c1_599	13	c1_162	VIT_19s0090g01200.t01(8),VIT_14s0068g00840.t01(8)
V.vinifera	c1_643	13	c1_179	VIT_17s0000g09160.t01(10),VIT_14s0060g01340.t01(9)
V.vinifera	c1_658	13	c1_203	VIT_09s0070g00160.t01(10),VIT_14s0068g01490.t01(9)
V.vinifera	c1_730	13	c1_237	VIT_13s0067g02870.t01(10)
V.vinifera	c1_734	13	c1_239	VIT_08s0056g01150.t01(8),VIT_12s0028g00590.t01(8),VIT_15s0048g00350.t01(8)
V.vinifera	c1_769	13	c1_256	VIT_15s0046g00220.t01(8)
V.vinifera	c1_800	13	c1_279	VIT_01s0011g05810.t01(11)
V.vinifera	c1_809	13	c1_285	NA
V.vinifera	c1_811	13	c1_286	VIT_04s0210g00050.t01(9)
V.vinifera	c1_849	13	c1_311	NA
V.vinifera	c1_859	13	c1_318	VIT_12s0057g01530.t01(11)
V.vinifera	c1_896	13	c1_336	VIT_12s0035g00270.t01(10)
V.vinifera	c1_920	13	c1_352	VIT_08s0105g00430.t01(7),VIT_08s0007g08540.t01(7)
V.vinifera	c1_938	13	c1_376	VIT_01s0011g03590.t01(9)
V.vinifera	c1_1010	13	c1_443	VIT_15s0046g02870.t01(9)
V.vinifera	c1_1022	13	c1_461	VIT_06s0080g01100.t01(9)
V.vinifera	c1_1024	13	c1_462	VIT_14s0081g00490.t01(11)
V.vinifera	c1_1068	13	c1_545	VIT_17s0000g03870.t01(11)
V.vinifera	c1_1115	13	c1_609	VIT_08s0007g03610.t01(12)
V.vinifera	c1_1138	13	c1_651	VIT_05s0077g00510.t01(7),VIT_17s0000g08010.t01(7)
V.vinifera	c1_1151	13	c1_666	VIT_09s0018g01670.t01(12)
V.vinifera	c1_1160	13	c1_690	VIT_02s0025g04550.t01(10)
V.vinifera	c1_1209	13	c1_822	VIT_01s0026g00520.t01(12)
V.vinifera	c1_1252	13	c1_971	VIT_05s0020g04950.t01(10)
V.vinifera	c1_106	12	c1_15	VIT_01s0011g03740.t01(10),VIT_04s0023g00670.t01(8)
V.vinifera	c1_182	12	c1_27	VIT_12s0035g01910.t01(9)
V.vinifera	c1_257	12	c1_45	VIT_14s0060g01160.t01(8),VIT_14s0171g00280.t01(8)
V.vinifera	c1_338	12	c1_68	VIT_17s0000g08830.t01(10),VIT_16s0039g00610.t01(9)
V.vinifera	c1_339	12	c1_68	VIT_08s0040g00320.t01(11)
V.vinifera	c1_389	12	c1_81	VIT_05s0051g00830.t01(10),VIT_13s0019g04370.t01(7)
V.vinifera	c1_424	12	c1_90	VIT_19s0014g04710.t01(11)
V.vinifera	c1_436	12	c1_92	VIT_05s0094g01160.t01(9)
V.vinifera	c1_438	12	c1_92	VIT_06s0009g02450.t01(11)
V.vinifera	c1_453	12	c1_98	VIT_05s0062g01150.t01(7)
V.vinifera	c1_487	12	c1_114	VIT_02s0012g01920.t01(11)
V.vinifera	c1_493	12	c1_120	VIT_13s0047g00250.t01(10)
V.vinifera	c1_546	12	c1_140	VIT_02s0012g01620.t01(8),VIT_07s0005g03980.t01(8)
V.vinifera	c1_576	12	c1_152	VIT_04s0023g03620.t01(7)
V.vinifera	c1_717	12	c1_225	VIT_13s0158g00370.t01(8),VIT_01s0011g04860.t01(7)
V.vinifera	c1_745	12	c1_244	VIT_04s0023g00320.t01(10),VIT_02s0025g00700.t01(9)
V.vinifera	c1_879	12	c1_329	VIT_19s0014g05080.t01(10)
V.vinifera	c1_888	12	c1_332	VIT_05s0077g01580.t01(6)
V.vinifera	c1_967	12	c1_397	VIT_07s0005g06490.t01(9),VIT_06s0004g07150.t01(8)
V.vinifera	c1_1049	12	c1_526	VIT_10s0116g00720.t01(10),VIT_04s0008g05800.t01(7)
V.vinifera	c1_1088	12	c1_561	VIT_17s0000g00320.t01(9)
V.vinifera	c1_1243	12	c1_915	VIT_06s0004g00260.t01(8),VIT_07s0031g01420.t01(8)
V.vinifera	c1_35	11	c1_3	VIT_15s0048g00630.t01(8),VIT_04s0008g05640.t01(7)
V.vinifera	c1_267	11	c1_46	VIT_17s0000g09310.t01(10)
V.vinifera	c1_276	11	c1_50	VIT_17s0000g00950.t01(8)
V.vinifera	c1_282	11	c1_51	VIT_01s0026g01660.t01(8),VIT_14s0060g02440.t01(8)
V.vinifera	c1_362	11	c1_75	VIT_17s0000g08370.t01(7)
V.vinifera	c1_457	11	c1_100	VIT_16s0050g01660.t01(6),VIT_06s0004g01360.t01(6),VIT_02s0025g04590.t01(6)
V.vinifera	c1_463	11	c1_101	VIT_04s0008g00770.t01(10),VIT_15s0048g00750.t01(8)
V.vinifera	c1_491	11	c1_116	VIT_14s0030g00640.t01(9),VIT_18s0041g00280.t01(8)
V.vinifera	c1_506	11	c1_127	VIT_08s0056g00810.t01(7)
V.vinifera	c1_557	11	c1_144	VIT_10s0003g05130.t01(10),VIT_02s0025g01850.t01(7)
V.vinifera	c1_559	11	c1_144	VIT_17s0000g08610.t01(7),VIT_09s0002g00430.t01(6)
V.vinifera	c1_569	11	c1_149	VIT_14s0066g01180.t01(9),VIT_04s0023g03870.t01(8)
V.vinifera	c1_585	11	c1_154	VIT_06s0004g06710.t01(7),VIT_05s0094g01320.t01(6)
V.vinifera	c1_604	11	c1_162	VIT_17s0000g08410.t01(9)
V.vinifera	c1_622	11	c1_169	VIT_08s0040g00770.t01(8)
V.vinifera	c1_686	11	c1_210	VIT_05s0029g00420.t01(9)
V.vinifera	c1_827	11	c1_304	VIT_15s0046g02640.t01(8)
V.vinifera	c1_837	11	c1_307	VIT_17s0000g09920.t01(8),VIT_04s0023g01240.t01(7),VIT_13s0073g00710.t01(7)
V.vinifera	c1_866	11	c1_324	VIT_06s0009g01930.t01(10)
V.vinifera	c1_873	11	c1_326	VIT_10s0003g01000.t01(9),VIT_17s0000g02900.t01(8)
V.vinifera	c1_908	11	c1_347	VIT_08s0040g02180.t01(7)
V.vinifera	c1_922	11	c1_353	VIT_08s0007g01630.t01(9),VIT_12s0028g00960.t01(8)
V.vinifera	c1_923	11	c1_353	VIT_19s0014g00080.t01(8)
V.vinifera	c1_962	11	c1_391	VIT_09s0002g00610.t01(9)
V.vinifera	c1_992	11	c1_417	VIT_17s0000g01640.t01(9)
V.vinifera	c1_1056	11	c1_539	VIT_04s0044g01840.t01(9),VIT_06s0009g01570.t01(6)
V.vinifera	c1_1062	11	c1_542	VIT_13s0084g00660.t01(8)
V.vinifera	c1_1125	11	c1_637	VIT_02s0109g00080.t01(8),VIT_14s0060g01030.t01(7)
V.vinifera	c1_1170	11	c1_702	VIT_08s0040g02210.t01(10),VIT_16s0050g00380.t01(7)
V.vinifera	c1_1223	11	c1_863	VIT_05s0077g00690.t01(9)
V.vinifera	c1_1244	11	c1_915	VIT_06s0004g05180.t01(9),VIT_18s0001g05020.t01(6)
V.vinifera	c1_1268	11	c1_1053	VIT_19s0014g02870.t01(10)
V.vinifera	c1_1275	11	c1_1144	VIT_12s0057g01330.t01(10)
V.vinifera	c1_1279	11	c1_1213	VIT_03s0038g02860.t01(10)
V.vinifera	c1_107	10	c1_15	VIT_18s0001g06150.t01(6)
V.vinifera	c1_197	10	c1_28	VIT_08s0007g08130.t01(8)
V.vinifera	c1_313	10	c1_58	NA
V.vinifera	c1_317	10	c1_59	VIT_08s0007g03960.t01(7),VIT_08s0056g00200.t01(7)
V.vinifera	c1_340	10	c1_68	VIT_05s0077g02140.t01(8),VIT_13s0147g00120.t01(6)
V.vinifera	c1_359	10	c1_74	VIT_07s0129g00180.t01(7)
V.vinifera	c1_371	10	c1_76	VIT_04s0044g01880.t01(6),VIT_17s0000g06710.t01(6)
V.vinifera	c1_394	10	c1_83	VIT_17s0000g03310.t01(9),VIT_19s0177g00310.t01(7)
V.vinifera	c1_403	10	c1_87	VIT_13s0019g00250.t01(8)
V.vinifera	c1_410	10	c1_88	VIT_18s0086g00210.t01(6)
V.vinifera	c1_465	10	c1_102	VIT_11s0016g03250.t01(7),VIT_04s0023g00820.t01(7)
V.vinifera	c1_479	10	c1_110	VIT_12s0035g01890.t01(8)
V.vinifera	c1_515	10	c1_134	VIT_01s0011g04020.t01(8)
V.vinifera	c1_518	10	c1_134	VIT_01s0127g00520.t01(6),VIT_19s0014g00870.t01(5)
V.vinifera	c1_519	10	c1_134	VIT_17s0000g06190.t01(8),VIT_17s0000g01050.t01(6)
V.vinifera	c1_603	10	c1_162	VIT_06s0009g01840.t01(7)
V.vinifera	c1_616	10	c1_166	VIT_10s0003g01230.t01(7),VIT_13s0158g00380.t01(7)
V.vinifera	c1_755	10	c1_249	VIT_06s0009g01640.t01(7)
V.vinifera	c1_790	10	c1_270	VIT_12s0059g01320.t01(8)
V.vinifera	c1_841	10	c1_308	VIT_08s0007g05690.t01(7),VIT_09s0002g05250.t01(7)
V.vinifera	c1_878	10	c1_329	VIT_08s0040g00790.t01(7),VIT_12s0055g00480.t01(7),VIT_18s0041g00350.t01(7)
V.vinifera	c1_881	10	c1_330	NA
V.vinifera	c1_949	10	c1_379	VIT_18s0041g00550.t01(9)
V.vinifera	c1_950	10	c1_380	VIT_13s0019g00260.t01(6)
V.vinifera	c1_984	10	c1_409	VIT_04s0008g02740.t01(8)
V.vinifera	c1_1040	10	c1_492	VIT_01s0010g03780.t01(9)
V.vinifera	c1_1061	10	c1_541	VIT_07s0129g00860.t01(7),VIT_18s0001g07400.t01(6)
V.vinifera	c1_1081	10	c1_554	VIT_07s0005g02260.t01(9)
V.vinifera	c1_1093	10	c1_566	VIT_02s0025g05130.t01(7)
V.vinifera	c1_1100	10	c1_584	VIT_05s0094g01540.t01(8),VIT_08s0007g02120.t01(7)
V.vinifera	c1_1142	10	c1_653	VIT_03s0063g01870.t01(6),VIT_17s0000g01970.t01(6)
V.vinifera	c1_1164	10	c1_698	VIT_01s0011g00640.t01(9),VIT_13s0019g01200.t01(7)
V.vinifera	c1_1167	10	c1_702	VIT_18s0122g00330.t01(8)
V.vinifera	c1_1191	10	c1_751	VIT_05s0049g00660.t01(9),VIT_05s0049g00740.t01(8)
V.vinifera	c1_1234	10	c1_875	VIT_14s0171g00310.t01(5)
V.vinifera	c1_1238	10	c1_885	VIT_09s0002g03340.t01(7)
V.vinifera	c1_1245	10	c1_917	VIT_05s0020g03380.t01(8)
V.vinifera	c1_1258	10	c1_1021	VIT_14s0060g02160.t01(9)
V.vinifera	c1_1273	10	c1_1144	VIT_02s0025g02590.t01(5)

## Sheet: Table S3
Supplemental Table 3. Co-function network according to multi-omics data.
According to G-MAD					According to CF-MS data								According to M-MAD						According to eQTL												According to DAP data
Species	gene_id	GMAS	Connection known?		ID 1_orthologs	ID 1_genes	ID 2_orthologs	ID 2_genes	P_1	Annotation1	Annotation2		Species	pathway.id	pathway.info	pathway.id	MMASs		loc	Alleles	Alteration number	Gene_cis	Gene_trans	cis_Beta	cis_t-stat	cis_p-value	trans_Beta	trans_t-stat	trans_p-value		tf.at_id	target.at_id	Family
A.thaliana	AT1G20440	0.614	Yes		ENOG411E7NH	AT1G20450;AT1G20440;AT1G76180	ENOG411EKYM	AT4G37210	0.349404	early response to dehydration 14	SHNi-TPR		A.thaliana	GO:0009414	response to water deprivation	GO:0009414	1		chr1_11299360	G_A	7	AT1G32920	AT1G27730	1.410263503	5.099223548	4.59E-07	1.819831352	8.887505723	7.35E-18		AT1G13260	AT1G20440	RAV
A.thaliana	AT1G20450	0.562	Yes		ENOG411E7NH	AT1G20450;AT1G20440;AT1G76180	ENOG411EM24	AT5G50250;AT4G24770	0.142738	early response to dehydration 14	RNA-binding protein		A.thaliana	GO:0009651	response to salt stress	GO:0009414	0.951		chr1_11310170	A_G	9	AT1G32920	AT1G27730	1.317895276	5.374971534	1.10E-07	1.595396353	8.752635988	2.13E-17		AT2G44840	AT1G20440	ERF
A.thaliana	AT3G23920	0.54	Yes		ENOG411E7NH	AT1G20450;AT1G20440;AT1G76180	ENOG411EDAM	AT2G36460;AT5G03690;AT3G52930	0.0890267	early response to dehydration 14	fructose-bisphosphate aldolase cytoplasmic		A.thaliana	GO:0009409	response to cold	GO:0009414	0.933		chr1_11304258	A_T	10	AT1G32920	AT1G27730	1.195353265	5.142021736	3.69E-07	1.442300379	8.315778437	6.18E-16		AT1G19000	AT1G20440	MYB_related
A.thaliana	AT1G01470	0.522	No		ENOG411E7NH	AT1G20450;AT1G20440;AT1G76180	ENOG411EMRH	AT3G27740	0.062373	early response to dehydration 14	Carbamoyl-phosphate synthase		A.thaliana	GO:0009611	response to wounding	GO:0009414	0.902		chr1_11303807	T_G	9	AT1G32920	AT1G27730	1.317895276	5.374971534	1.10E-07	1.595396353	8.752635988	2.13E-17		AT1G19000	AT1G20440	MYB_related
A.thaliana	AT5G42050	0.515	No		ENOG411E7NH	AT1G20450;AT1G20440;AT1G76180	ENOG411E8QA	AT1G47970;AT3G17160	0.049165	early response to dehydration 14	NA		A.thaliana	GO:0009737	response to abscisic acid	GO:0009414	0.844		chr1_11315733	A_C	9	AT1G32920	AT1G27730	1.317895276	5.374971534	1.10E-07	1.595396353	8.752635988	2.13E-17		AT5G62000	AT1G20440	ARF
A.thaliana	AT1G76180	0.5	Yes		ENOG411E7NH	AT1G20450;AT1G20440;AT1G76180	ENOG411EKJB	AT5G62530	0.043094	early response to dehydration 14	Dehydrogenase		A.thaliana	GO:0071456	cellular response to hypoxia	GO:0009414	0.827		chr1_11306648	G_T	7	AT1G32920	AT1G27730	1.410263503	5.099223548	4.59E-07	1.819831352	8.887505723	7.35E-18		AT3G50260	AT1G20440	ERF
A.thaliana	AT1G09070	0.482	No		ENOG411E7NH	AT1G20450;AT1G20440;AT1G76180	ENOG411EKG2	AT5G19220;AT1G27680	0.0409288	early response to dehydration 14	This protein plays a role in synthesis of starch. It catalyzes the synthesis of the activated glycosyl donor ADP- glucose from Glc-1-P and ATP (By similarity)		A.thaliana	GO:0015250	water channel activity	GO:0009414	0.819		chr1_11301651	G_A	9	AT1G32920	AT1G27730	1.317895276	5.374971534	1.10E-07	1.595396353	8.752635988	2.13E-17		AT3G50260	AT1G20440	ERF
A.thaliana	AT4G27410	0.455	Yes		ENOG411E7NH	AT1G20450;AT1G20440;AT1G76180	ENOG411EKZT	AT3G48530	0.0381693	early response to dehydration 14	snf1-related protein kinase regulatory subunit		A.thaliana	GO:0010200	response to chitin	GO:0009414	0.813		chr1_11301693	G_A	9	AT1G32920	AT1G27730	1.317895276	5.374971534	1.10E-07	1.595396353	8.752635988	2.13E-17		AT1G19210	AT1G20440	ERF
A.thaliana	AT1G27730	0.441	Yes		ENOG411E7NH	AT1G20450;AT1G20440;AT1G76180	ENOG411EIZZ	AT1G48920;AT1G72800;AT1G66980	0.0374332	early response to dehydration 14	RNA recognition motif. (a.k.a. RRM RBD or RNP domain)		A.thaliana	GO:0019904	protein domain specific binding	GO:0009414	0.812		chr1_11312184	C_T	9	AT1G32920	AT1G27730	1.317895276	5.374971534	1.10E-07	1.595396353	8.752635988	2.13E-17		AT1G19210	AT1G20440	ERF
A.thaliana	AT5G59220	0.441	Yes		ENOG411E7NH	AT1G20450;AT1G20440;AT1G76180	ENOG411E85U	AT1G12830	0.0355649	early response to dehydration 14	NA		A.thaliana	GO:0046686	response to cadmium ion	GO:0009414	0.738		chr3_17914328	G_A	10	AT3G46620	AT1G27730	1.279581265	7.215340966	1.64E-12	1.288053065	7.30724718	8.78E-13		AT4G25470	AT1G20440	ERF
A.thaliana	AT2G46680	0.428	Yes		ENOG411E7NH	AT1G20450;AT1G20440;AT1G76180	ENOG411E9IR	AT1G21880;AT1G77630	0.0348593	early response to dehydration 14	lysM domain-containing		A.thaliana	GO:0009522	photosystem I	GO:0009414	0.717		chr3_17914389	G_T	9	AT3G46620	AT1G27730	1.448627489	7.821836196	2.37E-14	1.427736063	7.7404584	4.25E-14		AT4G25470	AT1G20440	ERF
A.thaliana	AT2G40000	0.42	No		ENOG411E7NH	AT1G20450;AT1G20440;AT1G76180	ENOG411EF23	AT3G56520;AT5G41090	0.0281475	early response to dehydration 14	No apical meristem (NAM) family protein		A.thaliana	GO:0005773	vacuole	GO:0009414	0.679		chr3_22464153	T_A/T_TC/T_TTTA	13/1/1	AT3G61190	AT1G27730	1.235060473	8.249608881	1.02E-15	1.22278831	8.557491898	9.75E-17		AT1G74840	AT1G20440	MYB_related
A.thaliana	AT3G11410	0.417	Yes		ENOG411E7NH	AT1G20450;AT1G20440;AT1G76180	ENOG411EKWD	AT2G42690	0.0262557	early response to dehydration 14	phosphatidylcholine 1-acylhydrolase activity		A.thaliana	GO:0006833	water transport	GO:0009414	0.676		chr2_11439245	A_T	11	AT2G26530	AT1G27730	0.999911364	5.944676998	4.71E-09	1.238218172	7.375605167	5.50E-13		AT1G12610	AT1G20440	ERF
A.thaliana	AT4G32020	0.408	No		ENOG411E7NH	AT1G20450;AT1G20440;AT1G76180	ENOG411EKSI	AT5G63570;AT3G48730	0.0250595	early response to dehydration 14	Glutamate-1-semialdehyde 21-aminomutase		A.thaliana	GO:0009735	response to cytokinin	GO:0009414	0.673		chr2_11440376	C_A	14	AT2G26530	AT1G27730	0.942122007	6.322612355	5.04E-10	1.150184014	7.737875068	4.33E-14		AT4G25490	AT1G20440	ERF
A.thaliana	AT2G23120	0.406	No		ENOG411E7NH	AT1G20450;AT1G20440;AT1G76180	ENOG411E9A5	AT2G04400	0.0235884	early response to dehydration 14	Indole-3-glycerol phosphate synthase		A.thaliana	GO:0099503	secretory vesicle	GO:0009414	0.658		chr3_19488340	G_GTTT/G_T/G_GT	10/1/1	AT3G50930	AT1G27730	1.263465695	7.612442183	1.06E-13	1.253802006	7.80471793	2.68E-14		AT4G25490	AT1G20440	ERF
A.thaliana	AT2G37170	0.386	Yes		ENOG411E7NH	AT1G20450;AT1G20440;AT1G76180	ENOG411EGHE	AT1G01100;AT4G00810;AT5G47700	0.0234957	early response to dehydration 14	60S acidic ribosomal protein		A.thaliana	GO:0010287	plastoglobule	GO:0009414	0.655		chr3_21275214	A_G	31	AT3G55980	AT1G27730	0.638691971	5.543937678	4.44E-08	0.763505532	7.483338814	2.61E-13		AT1G72010	AT1G20440	TCP
A.thaliana	AT5G52310	0.369	Yes		ENOG411E7NH	AT1G20450;AT1G20440;AT1G76180	ENOG411EDSC	AT2G38860;AT3G54600	0.0221032	early response to dehydration 14	DJ-1/PfpI family		A.thaliana	GO:0009415	response to water	GO:0009414	0.645		chr3_19488340	G_GTTT/G_T/G_GT	10/1/1	AT3G52400	AT1G27730	1.098622249	5.775055073	1.24E-08	1.253802006	7.80471793	2.68E-14		AT1G72010	AT1G20440	TCP
A.thaliana	AT4G26080	0.364	No		ENOG411E7NH	AT1G20450;AT1G20440;AT1G76180	ENOG411EMRJ	AT4G24270	0.0213059	early response to dehydration 14	HAT		A.thaliana	GO:0009269	response to desiccation	GO:0009414	0.638		chr1_11303044	C_T	8	AT1G31130	AT1G27730	1.268017699	4.979315129	8.36E-07	1.584775455	8.158334794	2.01E-15		AT1G46768	AT1G20440	ERF
A.thaliana	AT3G15210	0.362	No		ENOG411E7NH	AT1G20450;AT1G20440;AT1G76180	ENOG411EKXM	AT5G42390	0.0122146	early response to dehydration 14	Insulinase (Peptidase family M16)		A.thaliana	GO:0009765	photosynthesis, light harvesting	GO:0009414	0.615		chr1_11310170	A_G	9	AT1G31130	AT1G27730	1.309246713	5.45987841	7.00E-08	1.595396353	8.752635988	2.13E-17		AT3G10500	AT1G20440	NAC
A.thaliana	AT1G54100	0.36	No		ENOG411E7NH	AT1G20450;AT1G20440;AT1G76180	ENOG411EKYM	AT4G37210	0.349404	early response to dehydration 14	SHNi-TPR		A.thaliana	GO:0009768	photosynthesis, light harvesting in photosystem I	GO:0009414	0.615		chr1_11304253	T_C	8	AT1G31130	AT1G27730	1.268017699	4.979315129	8.36E-07	1.584775455	8.158334794	2.01E-15		AT3G10500	AT1G20440	NAC
A.thaliana	AT3G52800	0.345	No		ENOG411E7NH	AT1G20450;AT1G20440;AT1G76180	ENOG411EM24	AT5G50250;AT4G24770	0.142738	early response to dehydration 14	RNA-binding protein		A.thaliana	GO:0010193	response to ozone	GO:0009414	0.612		chr1_11304258	A_T	10	AT1G31130	AT1G27730	1.176684422	5.17317059	3.15E-07	1.442300379	8.315778437	6.18E-16		AT3G49530	AT1G20440	NAC
A.thaliana	AT2G41430	0.343	Yes		ENOG411E7NH	AT1G20450;AT1G20440;AT1G76180	ENOG411EMAF	AT2G07340;AT2G06090	0.0802817	early response to dehydration 14	Prefoldin subunit		A.thaliana	GO:0009644	response to high light intensity	GO:0009414	0.602		chr1_11312541	G_A	8	AT1G31130	AT1G27730	1.268017699	4.979315129	8.36E-07	1.584775455	8.158334794	2.01E-15		AT3G49530	AT1G20440	NAC
A.thaliana	AT3G50970	0.338	Yes		ENOG411E7NH	AT1G20450;AT1G20440;AT1G76180	ENOG411EKJB	AT5G62530	0.043094	early response to dehydration 14	Dehydrogenase		A.thaliana	GO:0048046	apoplast	GO:0009414	0.589		chr1_11307362	T_G	8	AT1G31130	AT1G27730	1.268017699	4.979315129	8.36E-07	1.584775455	8.158334794	2.01E-15		AT2G38340	AT1G20440	ERF
A.thaliana	AT5G67300	0.338	Yes		ENOG411E7NH	AT1G20450;AT1G20440;AT1G76180	ENOG411EKZT	AT3G48530	0.0381693	early response to dehydration 14	snf1-related protein kinase regulatory subunit		A.thaliana	GO:0009617	response to bacterium	GO:0009414	0.578		chr1_11303807	T_G	9	AT1G31130	AT1G27730	1.309246713	5.45987841	7.00E-08	1.595396353	8.752635988	2.13E-17		AT2G38340	AT1G20440	ERF
A.thaliana	AT2G47770	0.33	No		ENOG411E7NH	AT1G20450;AT1G20440;AT1G76180	ENOG411EKFX	AT5G48300	0.0367107	early response to dehydration 14	This protein plays a role in synthesis of starch. It catalyzes the synthesis of the activated glycosyl donor ADP- glucose from Glc-1-P and ATP (By similarity)		A.thaliana	GO:0009631	cold acclimation	GO:0009414	0.577		chr1_11315733	A_C	9	AT1G31130	AT1G27730	1.309246713	5.45987841	7.00E-08	1.595396353	8.752635988	2.13E-17		AT4G25480	AT1G20440	ERF
A.thaliana	AT3G53420	0.329	Yes		ENOG411E7NH	AT1G20450;AT1G20440;AT1G76180	ENOG411E85U	AT1G12830	0.0355649	early response to dehydration 14	NA		A.thaliana	GO:0015267	channel activity	GO:0009414	0.575		chr1_11301651	G_A	9	AT1G31130	AT1G27730	1.309246713	5.45987841	7.00E-08	1.595396353	8.752635988	2.13E-17		AT4G25480	AT1G20440	ERF
A.thaliana	AT5G66400	0.325	Yes		ENOG411E7NH	AT1G20450;AT1G20440;AT1G76180	ENOG411EMR3	AT1G76380;AT1G76380;AT1G20670	0.0297309	early response to dehydration 14	Bromodomain-containing protein		A.thaliana	GO:0009753	response to jasmonic acid	GO:0009414	0.571		chr1_11301693	G_A	9	AT1G31130	AT1G27730	1.309246713	5.45987841	7.00E-08	1.595396353	8.752635988	2.13E-17		AT4G32730	AT1G20440	MYB
A.thaliana	AT1G60190	0.324	No		ENOG411E7NH	AT1G20450;AT1G20440;AT1G76180	ENOG411EAV3	AT5G62630	0.0227785	early response to dehydration 14	Glucose / Sorbosone dehydrogenase		A.thaliana	GO:0009534	chloroplast thylakoid	GO:0009414	0.567		chr1_11306431	G_T	8	AT1G31130	AT1G27730	1.268017699	4.979315129	8.36E-07	1.584775455	8.158334794	2.01E-15		AT4G32730	AT1G20440	MYB
A.thaliana	AT2G45960	0.323	Yes		ENOG411E7NH	AT1G20450;AT1G20440;AT1G76180	ENOG411EKSJ	AT5G57590	0.0126046	early response to dehydration 14	dethiobiotin synthase activity		A.thaliana	GO:0022626	cytosolic ribosome	GO:0009414	0.552		chr1_11312105	A_T	8	AT1G31130	AT1G27730	1.268017699	4.979315129	8.36E-07	1.584775455	8.158334794	2.01E-15		AT1G19000	AT1G20450	MYB_related
A.thaliana	AT4G16190	0.319	No		ENOG411DZBA	AT4G17090;AT3G23920	ENOG411E2TI	AT4G09320	0.0630872	beta-amylase	nucleoside diphosphate kinase		A.thaliana	GO:0016151	nickel cation binding	GO:0009414	0.54		chr1_11312184	C_T	9	AT1G31130	AT1G27730	1.309246713	5.45987841	7.00E-08	1.595396353	8.752635988	2.13E-17		AT1G19000	AT1G20450	MYB_related
A.thaliana	AT3G14440	0.309	Yes		ENOG411DZBA	AT4G17090;AT3G23920	ENOG411E3EP	AT3G22480	0.0573925	beta-amylase	prefoldin subunit		A.thaliana	GO:0001786	phosphatidylserine binding	GO:0009414	0.528		chr4_16921004	G_A	8	AT4G34150	AT1G27730	1.137958449	5.210197823	2.60E-07	1.517254217	7.777918463	3.25E-14		AT5G62000	AT1G20450	ARF
A.thaliana	AT5G39570	0.307	No		ENOG411DZBA	AT4G17090;AT3G23920	ENOG411EDAM	AT2G36460;AT5G03690;AT3G52930	0.0552861	beta-amylase	fructose-bisphosphate aldolase cytoplasmic		A.thaliana	GO:0090559	regulation of membrane permeability	GO:0009414	0.528		chr4_16921074	C_A	8	AT4G34150	AT1G27730	1.259491763	5.84521707	8.33E-09	1.574178992	8.172951755	1.81E-15		AT3G50260	AT1G20450	ERF
A.thaliana	AT1G19180	0.294	No		ENOG411DZBA	AT4G17090;AT3G23920	ENOG411EKQN	AT1G77060;AT1G21440	0.0549416	beta-amylase	carboxyvinyl-carboxyphosphonate phosphorylmutase		A.thaliana	GO:0005507	copper ion binding	GO:0009414	0.503		chr3_17914328	G_A	10	AT3G46090	AT1G27730	1.411882815	7.627194996	9.51E-14	1.288053065	7.30724718	8.78E-13		AT3G50260	AT1G20450	ERF
A.thaliana	AT2G28400	0.291	No		ENOG411DZBA	AT4G17090;AT3G23920	ENOG411E3TD	AT1G08780	0.0515142	beta-amylase	prefoldin subunit		A.thaliana	GO:0006979	response to oxidative stress	GO:0009414	0.5		chr3_17914389	G_T	9	AT3G46090	AT1G27730	1.475661459	7.575769637	1.37E-13	1.427736063	7.7404584	4.25E-14		AT1G19210	AT1G20450	ERF
A.thaliana	AT4G22240	0.282	No		ENOG411DZBA	AT4G17090;AT3G23920	ENOG411E30Z	AT3G23490	0.043438	beta-amylase	Catalyzes the reaction of cyanate with bicarbonate to produce ammonia and carbon dioxide (By similarity)		A.thaliana	GO:0016168	chlorophyll binding	GO:0009414	0.5		chr3_17914389	G_T	9	AT3G48520	AT1G27730	1.025944745	5.549282333	4.32E-08	1.427736063	7.7404584	4.25E-14		AT1G19210	AT1G20450	ERF
A.thaliana	AT1G09970	0.28	No		ENOG411DZBA	AT4G17090;AT3G23920	ENOG411DZZD	AT5G16510	0.0406964	beta-amylase	UDP-arabinopyranose mutase		A.thaliana	GO:0009538	photosystem I reaction center	GO:0009414	0.498		chr3_22464153	T_A/T_TC/T_TTTA	13/1/1	AT3G62260	AT1G27730	1.094363578	6.668069103	5.91E-11	1.22278831	8.557491898	9.75E-17		AT4G25470	AT1G20450	ERF
A.thaliana	AT4G30600	0.28	No		ENOG411DZBA	AT4G17090;AT3G23920	ENOG411EMMP	AT4G20960	0.0338517	beta-amylase	riboflavin biosynthesis protein		A.thaliana	GO:0019253	reductive pentose-phosphate cycle	GO:0009414	0.498		chr4_16921004	G_A	8	AT4G34410	AT1G27730	1.521871419	10.85175201	3.66E-25	1.517254217	7.777918463	3.25E-14		AT4G25470	AT1G20450	ERF
A.thaliana	AT1G01620	0.279	Yes		ENOG411DZBA	AT4G17090;AT3G23920	ENOG411E4X2	AT1G03330	0.0333485	beta-amylase	SnRNP core Sm protein Sm-X5-like protein		A.thaliana	GO:0031210	phosphatidylcholine binding	GO:0009414	0.493		chr4_16921074	C_A	8	AT4G34410	AT1G27730	1.308182332	9.179427885	7.03E-19	1.574178992	8.172951755	1.81E-15		AT1G29280	AT1G20450	WRKY
A.thaliana	AT3G02480	0.279	Yes		ENOG411DZBA	AT4G17090;AT3G23920	ENOG411E5YD	AT4G39260;AT2G21660;AT2G16260;AT2G21690;AT2G17240	0.0331237	beta-amylase	Glycine-rich RNA-binding protein		A.thaliana	GO:0006970	response to osmotic stress	GO:0009414	0.485		chr2_11440376	C_A	14	AT2G24600	AT1G27730	0.897838174	5.237812839	2.26E-07	1.150184014	7.737875068	4.33E-14		AT1G12610	AT1G20450	ERF
A.thaliana	AT5G04340	0.278	No		ENOG411DZBA	AT4G17090;AT3G23920	ENOG411E1BT	AT5G62290	0.0224574	beta-amylase	nucleotide-sensitive chloride conductance regulator		A.thaliana	GO:0009523	photosystem II	GO:0009414	0.469		chr1_11299360	G_A	7	AT1G33760	AT1G27730	1.614196337	7.442336816	3.47E-13	1.819831352	8.887505723	7.35E-18		AT2G30250	AT1G20450	WRKY
A.thaliana	AT4G19200	0.272	No		ENOG411DZBA	AT4G17090;AT3G23920	ENOG411EKQP	AT2G43180;AT2G40650	0.0211659	beta-amylase	Isocitrate lyase family		A.thaliana	GO:0009579	thylakoid	GO:0009414	0.468		chr1_11303044	C_T	8	AT1G33760	AT1G27730	1.352466508	6.571976192	1.08E-10	1.584775455	8.158334794	2.01E-15		AT1G45249	AT1G20450	bZIP
A.thaliana	AT5G57050	0.271	Yes		ENOG411DZBA	AT4G17090;AT3G23920	ENOG411E3D9	AT4G37010;AT3G50360	0.0203214	beta-amylase	calcium-binding protein		A.thaliana	GO:0010319	stromule	GO:0009414	0.462		chr1_11310170	A_G	9	AT1G33760	AT1G27730	1.19507952	6.114499992	1.75E-09	1.595396353	8.752635988	2.13E-17		AT1G51700	AT1G20450	Dof
A.thaliana	AT3G61430	0.27	Yes		ENOG411DZBA	AT4G17090;AT3G23920	ENOG411E0MZ	AT1G33780	0.0202738	beta-amylase	UPF0301 protein		A.thaliana	GO:0015979	photosynthesis	GO:0009414	0.452		chr1_11304253	T_C	8	AT1G33760	AT1G27730	1.352466508	6.571976192	1.08E-10	1.584775455	8.158334794	2.01E-15		AT4G25490	AT1G20450	ERF
A.thaliana	AT4G24220	0.27	No		ENOG411DZBA	AT4G17090;AT3G23920	ENOG411EMN6	AT2G39030;AT2G39020	0.020246	beta-amylase	Acetyltransferase (GNAT) family		A.thaliana	GO:0042788	polysomal ribosome	GO:0009414	0.447		chr1_11304258	A_T	10	AT1G33760	AT1G27730	1.06911836	5.761621087	1.34E-08	1.442300379	8.315778437	6.18E-16		AT4G25490	AT1G20450	ERF
A.thaliana	AT4G00430	0.267	Yes		ENOG411DZBA	AT4G17090;AT3G23920	ENOG411EKJB	AT5G62530	0.0166667	beta-amylase	Dehydrogenase		A.thaliana	GO:0018298	protein-chromophore linkage	GO:0009414	0.44		chr1_11312541	G_A	8	AT1G33760	AT1G27730	1.352466508	6.571976192	1.08E-10	1.584775455	8.158334794	2.01E-15		AT4G16150	AT1G20450	CAMTA
A.thaliana	AT5G64260	0.265	No		ENOG411DZBA	AT4G17090;AT3G23920	ENOG411E4SP	AT5G27720	0.0154462	beta-amylase	U6 snRNA-associated Sm-like protein		A.thaliana	GO:0009620	response to fungus	GO:0009414	0.439		chr1_11307362	T_G	8	AT1G33760	AT1G27730	1.352466508	6.571976192	1.08E-10	1.584775455	8.158334794	2.01E-15		AT3G21890	AT1G20450	#N/A
A.thaliana	AT4G30960	0.264	Yes		ENOG411DZBA	AT4G17090;AT3G23920	ENOG411E9J2	AT2G21940;AT4G39540	0.0148308	beta-amylase	Shikimate kinase		A.thaliana	GO:0042742	defense response to bacterium	GO:0009414	0.437		chr1_11303807	T_G	9	AT1G33760	AT1G27730	1.19507952	6.114499992	1.75E-09	1.595396353	8.752635988	2.13E-17		AT2G47070	AT1G20450	SBP
A.thaliana	AT4G34230	0.264	No		ENOG411DZBA	AT4G17090;AT3G23920	ENOG411E2K0	AT3G53040;AT2G36640	0.0139329	beta-amylase	late embryogenesis abundant protein		A.thaliana	GO:0009535	chloroplast thylakoid membrane	GO:0009414	0.435		chr1_11315733	A_C	9	AT1G33760	AT1G27730	1.19507952	6.114499992	1.75E-09	1.595396353	8.752635988	2.13E-17		AT4G31800	AT1G20450	WRKY
A.thaliana	AT4G25670	0.262	No		ENOG411DZBA	AT4G17090;AT3G23920	ENOG411E2ZB	AT2G15570	0.0130087	beta-amylase	Thioredoxin		A.thaliana	GO:0015991	GO:0015991	GO:0009414	0.432		chr1_11306648	G_T	7	AT1G33760	AT1G27730	1.614196337	7.442336816	3.47E-13	1.819831352	8.887505723	7.35E-18		AT4G31800	AT1G20450	WRKY
A.thaliana	AT3G19580	0.261	Yes		ENOG411DZBA	AT4G17090;AT3G23920	ENOG411E3HB	AT5G51040	0.0125126	beta-amylase	Flavinator of succinate dehydrogenase		A.thaliana	GO:0009695	jasmonic acid biosynthetic process	GO:0009414	0.425		chr1_11301651	G_A	9	AT1G33760	AT1G27730	1.19507952	6.114499992	1.75E-09	1.595396353	8.752635988	2.13E-17		AT5G62020	AT1G20450	HSF
A.thaliana	AT3G56880	0.26	Yes		ENOG411EEJW	AT1G27970;AT1G27310;AT1G27310;AT1G27730	ENOG411EFRK	AT5G12140	0.0407681	Nuclear transport factor 2 (NTF2) domain	ATCYS1 ATCYS1 (A. thaliana cystatin-1)		A.thaliana	GO:0022625	cytosolic large ribosomal subunit	GO:0009414	0.425		chr1_11301693	G_A	9	AT1G33760	AT1G27730	1.19507952	6.114499992	1.75E-09	1.595396353	8.752635988	2.13E-17		AT3G49530	AT1G20450	NAC
A.thaliana	AT1G32920	0.258	No		ENOG411DUS6	AT1G07430;AT2G29380;AT3G11410;AT5G59220	ENOG411E9QP	AT1G77740;AT1G21980	0.0165444	phosphatase 2C	PIPKc		A.thaliana	GO:2000143	negative regulation of DNA-templated transcription, initiation	GO:0009414	0.42		chr1_11306431	G_T	8	AT1G33760	AT1G27730	1.352466508	6.571976192	1.08E-10	1.584775455	8.158334794	2.01E-15		AT1G33240	AT1G20450	Trihelix
A.thaliana	AT4G24960	0.257	Yes		ENOG411DUS6	AT1G07430;AT2G29380;AT3G11410;AT5G59220	ENOG411DXDN	AT1G50660;AT1G44850	0.0174073	phosphatase 2C	Inherit from euNOG: expressed protein		A.thaliana	GO:0010205	photoinhibition	GO:0009414	0.411		chr1_11312105	A_T	8	AT1G33760	AT1G27730	1.352466508	6.571976192	1.08E-10	1.584775455	8.158334794	2.01E-15		AT1G33240	AT1G20450	Trihelix
A.thaliana	AT1G47128	0.253	No		ENOG411E264	AT2G37170;AT2G37180;AT5G60660;AT3G53420;AT3G54820	ENOG411E5N2	ATCG00130	0.342111	plasma membrane intrinsic protein	F(1)F(0) ATP synthase produces ATP from ADP in the presence of a proton or sodium gradient. F-type ATPases consist of two structural domains F(1) containing the extramembraneous catalytic core and F(0) containing the membrane proton channel linked together by a central stalk and a peripheral stalk. During catalysis ATP synthesis in the catalytic domain of F(1) is coupled via a rotary mechanism of…		A.thaliana	GO:0005774	vacuolar membrane	GO:0009414	0.393		chr1_11312184	C_T	9	AT1G33760	AT1G27730	1.19507952	6.114499992	1.75E-09	1.595396353	8.752635988	2.13E-17		AT2G38340	AT1G20450	ERF
A.thaliana	AT5G59820	0.247	No		ENOG411E264	AT2G37170;AT2G37180;AT5G60660;AT3G53420;AT3G54820	ENOG411E4SU	AT2G40590;AT3G56340;AT2G40510	0.090394	plasma membrane intrinsic protein	40S ribosomal protein		A.thaliana	GO:0009873	ethylene-activated signaling pathway	GO:0009414	0.363		chr2_11440376	C_A	14	AT2G27080	AT1G27730	0.866387838	4.974777339	8.55E-07	1.150184014	7.737875068	4.33E-14		AT4G25480	AT1G20450	ERF
A.thaliana	AT5G60360	0.247	No		ENOG411E264	AT2G37170;AT2G37180;AT5G60660;AT3G53420;AT3G54820	ENOG411E3E4	AT2G42975;AT2G40430	0.0693608	plasma membrane intrinsic protein	NA		A.thaliana	GO:0009941	chloroplast envelope	GO:0009414	0.362		chr2_11440376	C_A	14	AT2G26190	AT1G27730	0.977887769	5.676372985	2.15E-08	1.150184014	7.737875068	4.33E-14		AT4G25480	AT1G20450	ERF
A.thaliana	AT1G69260	0.246	No		ENOG411E264	AT2G37170;AT2G37180;AT5G60660;AT3G53420;AT3G54820	ENOG411E74K	AT3G46430;AT3G46430;AT5G59613;AT3G40250;AT5G59040	0.0616824	plasma membrane intrinsic protein	NA		A.thaliana	GO:0050832	defense response to fungus	GO:0009414	0.353		chr3_17914328	G_A	10	AT3G49530	AT1G27730	1.313346228	6.726819877	4.07E-11	1.288053065	7.30724718	8.78E-13		AT4G32730	AT1G20450	MYB
A.thaliana	AT3G46620	0.246	Yes		ENOG411E264	AT2G37170;AT2G37180;AT5G60660;AT3G53420;AT3G54820	ENOG411E5N2	ATCG00130	0.342111	plasma membrane intrinsic protein	F(1)F(0) ATP synthase produces ATP from ADP in the presence of a proton or sodium gradient. F-type ATPases consist of two structural domains F(1) containing the extramembraneous catalytic core and F(0) containing the membrane proton channel linked together by a central stalk and a peripheral stalk. During catalysis ATP synthesis in the catalytic domain of F(1) is coupled via a rotary mechanism of…		A.thaliana	GO:2000022	regulation of jasmonic acid mediated signaling pathway	GO:0009414	0.334		chr3_17914389	G_T	9	AT3G49530	AT1G27730	1.499973574	7.355647086	6.31E-13	1.427736063	7.7404584	4.25E-14		AT4G32730	AT1G20450	MYB
A.thaliana	AT3G49120	0.246	No		ENOG411E264	AT2G37170;AT2G37180;AT5G60660;AT3G53420;AT3G54820	ENOG411E4Z0	ATCG00580	0.278185	plasma membrane intrinsic protein	This b-type cytochrome is tightly associated with the reaction center of photosystem II and possibly is part of the water-oxidation complex		A.thaliana	GO:0042538	hyperosmotic salinity response	GO:0009414	0.332		chr4_16921004	G_A	8	AT4G37260	AT1G27730	1.469844605	5.570660729	3.84E-08	1.517254217	7.777918463	3.25E-14		AT4G31060	AT1G20450	ERF
A.thaliana	AT5G40390	0.246	Yes		ENOG411E264	AT2G37170;AT2G37180;AT5G60660;AT3G53420;AT3G54820	ENOG411E38I	AT1G54500;AT1G48980	0.266697	plasma membrane intrinsic protein	Rubredoxin		A.thaliana	GO:0009645	response to low light intensity stimulus	GO:0009414	0.326		chr4_16921074	C_A	8	AT4G37260	AT1G27730	1.378439395	5.251382477	2.10E-07	1.574178992	8.172951755	1.81E-15		AT4G31060	AT1G20450	ERF
A.thaliana	AT2G33150	0.245	No		ENOG411E264	AT2G37170;AT2G37180;AT5G60660;AT3G53420;AT3G54820	ENOG411E3U5	AT1G18730	0.233033	plasma membrane intrinsic protein	NA		A.thaliana	GO:0006094	gluconeogenesis	GO:0009414	0.325		chr4_16921004	G_A	8	AT4G33920	AT1G27730	1.500344449	6.005460809	3.32E-09	1.517254217	7.777918463	3.25E-14		AT1G27730	AT3G23920	C2H2
A.thaliana	AT1G78070	0.24	No		ENOG411E264	AT2G37170;AT2G37180;AT5G60660;AT3G53420;AT3G54820	ENOG411E5XH	AT1G01170;AT1G00180;AT4G00860;AT4G01090	0.197993	plasma membrane intrinsic protein	Protein of unknown function (DUF1138)		A.thaliana	GO:0046961	proton-transporting ATPase activity, rotational mechanism	GO:0009414	0.324		chr4_16921074	C_A	8	AT4G33920	AT1G27730	1.425840055	5.738477477	1.52E-08	1.574178992	8.172951755	1.81E-15		AT1G27730	AT3G23920	C2H2
A.thaliana	AT1G78850	0.24	No		ENOG411E264	AT2G37170;AT2G37180;AT5G60660;AT3G53420;AT3G54820	ENOG411E2RM	AT4G27435;AT4G31560;AT3G15480;AT3G16230;AT1G52910;AT1G47210	0.159704	plasma membrane intrinsic protein	Protein of unknown function (DUF1218)		A.thaliana	GO:0031977	thylakoid lumen	GO:0009414	0.323		chr4_16921004	G_A	8	AT4G33050	AT1G27730	1.219328993	5.474206313	6.48E-08	1.517254217	7.777918463	3.25E-14		AT2G46680	AT3G23920	HD-ZIP
A.thaliana	AT4G39730	0.239	Yes		ENOG411E264	AT2G37170;AT2G37180;AT5G60660;AT3G53420;AT3G54820	ENOG411E42K	AT4G32470;AT5G25450	0.156205	plasma membrane intrinsic protein	component of the ubiquinol-cytochrome c reductase complex (complex III or cytochrome b-c1 complex) which is part of the mitochondrial respiratory chain		A.thaliana	GO:0009506	plasmodesma	GO:0009414	0.319		chr4_16921074	C_A	8	AT4G33050	AT1G27730	1.13001711	5.097414439	4.63E-07	1.574178992	8.172951755	1.81E-15		AT2G22430	AT3G23920	HD-ZIP
A.thaliana	AT5G58070	0.239	Yes		ENOG411E264	AT2G37170;AT2G37180;AT5G60660;AT3G53420;AT3G54820	ENOG411E9GE	AT1G01620;AT3G61430;AT2G45960;AT4G00430;AT4G23400	0.135182	plasma membrane intrinsic protein	Major intrinsic protein		A.thaliana	GO:0005747	mitochondrial respiratory chain complex I	GO:0009414	0.316		chr4_16921004	G_A	8	AT1G30270	AT1G27730	1.293805048	5.213256798	2.56E-07	1.517254217	7.777918463	3.25E-14		AT1G19000	AT3G23920	MYB_related
A.thaliana	AT1G80920	0.238	No		ENOG411E264	AT2G37170;AT2G37180;AT5G60660;AT3G53420;AT3G54820	ENOG411E643	AT2G05310;AT4G13500	0.0375213	plasma membrane intrinsic protein	NA		A.thaliana	GO:0006778	porphyrin-containing compound metabolic process	GO:0009414	0.315		chr1_11299360	G_A	7	AT1G32920	AT5G04340	1.410263503	5.099223548	4.59E-07	1.885666566	7.923777268	1.13E-14		AT1G19000	AT3G23920	MYB_related
A.thaliana	AT5G50920	0.237	No		ENOG411E264	AT2G37170;AT2G37180;AT5G60660;AT3G53420;AT3G54820	ENOG411EKY8	AT5G08540	0.0318557	plasma membrane intrinsic protein	NA		A.thaliana	GO:0000325	plant-type vacuole	GO:0009414	0.314		chr1_11310170	A_G	9	AT1G32920	AT5G04340	1.317895276	5.374971534	1.10E-07	1.653626075	7.809024523	2.60E-14		AT3G50260	AT3G23920	ERF
A.thaliana	AT1G05340	0.236	No		ENOG411E264	AT2G37170;AT2G37180;AT5G60660;AT3G53420;AT3G54820	ENOG411E3I9	#N/A	0.0299185	plasma membrane intrinsic protein	60S ribosomal protein		A.thaliana	GO:0009816	GO:0009816	GO:0009414	0.311		chr1_11303807	T_G	9	AT1G32920	AT5G04340	1.317895276	5.374971534	1.10E-07	1.653626075	7.809024523	2.60E-14		AT3G50260	AT3G23920	ERF
A.thaliana	AT1G43160	0.236	Yes		ENOG411E264	AT2G37170;AT2G37180;AT5G60660;AT3G53420;AT3G54820	ENOG411EKQP	AT2G43180;AT2G40650	0.0250776	plasma membrane intrinsic protein	Isocitrate lyase family		A.thaliana	GO:0005618	cell wall	GO:0009414	0.307		chr1_11315733	A_C	9	AT1G32920	AT5G04340	1.317895276	5.374971534	1.10E-07	1.653626075	7.809024523	2.60E-14		AT1G19210	AT3G23920	ERF
A.thaliana	AT2G47730	0.233	No		ENOG411DU1Z	AT1G30100;AT1G78390;AT3G14440	ENOG411DV1M	AT2G31320	0.0207121	9-cis-epoxy-carotenoid dioxygenase	Involved in the base excision repair (BER) pathway by catalyzing the poly(ADP-ribosyl)ation of a limited number of acceptor proteins involved in chromatin architecture and in DNA metabolism. This modification follows DNA damages and appears as an obligatory step in a detection signaling pathway leading to the reparation of DNA strand breaks (By similarity)		A.thaliana	GO:0002213	defense response to insect	GO:0009414	0.288		chr1_11306648	G_T	7	AT1G32920	AT5G04340	1.410263503	5.099223548	4.59E-07	1.885666566	7.923777268	1.13E-14		AT4G25470	AT3G23920	ERF
A.thaliana	AT1G13930	0.232	No		ENOG411DU1Z	AT1G30100;AT1G78390;AT3G14440	ENOG411DXBG	AT1G16970	0.0141259	9-cis-epoxy-carotenoid dioxygenase	ATP-dependent DNA helicase 2 subunit		A.thaliana	GO:0022627	cytosolic small ribosomal subunit	GO:0009414	0.28		chr1_11301651	G_A	9	AT1G32920	AT5G04340	1.317895276	5.374971534	1.10E-07	1.653626075	7.809024523	2.60E-14		AT1G34370	AT3G23920	C2H2
A.thaliana	AT5G61820	0.232	No		ENOG411E9GE	AT1G01620;AT3G61430;AT2G45960;AT4G00430;AT4G23400	ENOG411EEBW	AT4G37270	0.0116905	Major intrinsic protein	E1-E2 ATPase		A.thaliana	GO:0009570	chloroplast stroma	GO:0009414	0.277		chr1_11301693	G_A	9	AT1G32920	AT5G04340	1.317895276	5.374971534	1.10E-07	1.653626075	7.809024523	2.60E-14		AT1G74840	AT3G23920	MYB_related
A.thaliana	AT5G05220	0.23	No		ENOG411DSPN	AT3G62580;AT3G56880	ENOG411E346	AT1G28510	0.123853	Inherit from KOG: Transmembrane protein 205	Optic atrophy 3 protein (OPA3)		A.thaliana	GO:0009609	response to symbiotic bacterium	GO:0009414	0.277		chr1_11312184	C_T	9	AT1G32920	AT5G04340	1.317895276	5.374971534	1.10E-07	1.653626075	7.809024523	2.60E-14		AT4G25490	AT3G23920	ERF
A.thaliana	AT2G25450	0.224	No		ENOG411DSPN	AT3G62580;AT3G56880	ENOG411DTVY	AT2G03120	0.0879094	Inherit from KOG: Transmembrane protein 205	Minor histocompatibility antigen		A.thaliana	GO:0016620	oxidoreductase activity, acting on the aldehyde or oxo group of donors, NAD or NADP as acceptor	GO:0009414	0.273		chr2_11440376	C_A	14	AT2G26530	AT5G04340	0.942122007	6.322612355	5.04E-10	1.266029501	7.388021716	5.05E-13		AT4G25490	AT3G23920	ERF
A.thaliana	AT4G05320	0.224	No		ENOG411DSPN	AT3G62580;AT3G56880	ENOG411DW10	AT3G55360	0.0660797	Inherit from KOG: Transmembrane protein 205	reductase		A.thaliana	GO:0043295	glutathione binding	GO:0009414	0.271		chr1_11303044	C_T	8	AT1G31130	AT5G04340	1.268017699	4.979315129	8.36E-07	1.650719302	7.329078378	7.56E-13		AT1G72010	AT3G23920	TCP
A.thaliana	AT4G34710	0.224	No		ENOG411DSPN	AT3G62580;AT3G56880	ENOG411E3XM	AT2G02050	0.0636259	Inherit from KOG: Transmembrane protein 205	NADH dehydrogenase (ubiquinone) 1 beta subcomplex		A.thaliana	GO:0010150	leaf senescence	GO:0009414	0.261		chr1_11310170	A_G	9	AT1G31130	AT5G04340	1.309246713	5.45987841	7.00E-08	1.653626075	7.809024523	2.60E-14		AT2G01060	AT3G23920	G2-like
A.thaliana	AT2G39800	0.222	Yes		ENOG411DSPN	AT3G62580;AT3G56880	ENOG411DXZQ	AT5G65205;AT5G10050;AT5G09660	0.0361389	Inherit from KOG: Transmembrane protein 205	dehydrogenase reductase		A.thaliana	GO:0009699	phenylpropanoid biosynthetic process	GO:0009414	0.257		chr1_11304253	T_C	8	AT1G31130	AT5G04340	1.268017699	4.979315129	8.36E-07	1.650719302	7.329078378	7.56E-13		AT4G16150	AT3G23920	CAMTA
A.thaliana	AT3G17800	0.222	No		ENOG411DSPN	AT3G62580;AT3G56880	ENOG411DT3K	AT3G49560;AT3G43690;AT5G24650;AT5G24500	0.0220637	Inherit from KOG: Transmembrane protein 205	Mitochondrial import inner membrane translocase subunit Tim17 Tim22 Tim23 family protein		A.thaliana	GO:0009636	response to toxic substance	GO:0009414	0.253		chr1_11312541	G_A	8	AT1G31130	AT5G04340	1.268017699	4.979315129	8.36E-07	1.650719302	7.329078378	7.56E-13		AT1G69490	AT3G23920	NAC
A.thaliana	AT1G01720	0.221	No		ENOG411DSPN	AT3G62580;AT3G56880	ENOG411DUBS	AT1G19580;AT1G47260	0.0151348	Inherit from KOG: Transmembrane protein 205	gamma carbonic anhydrase		A.thaliana	GO:0050821	protein stabilization	GO:0009414	0.253		chr1_11307362	T_G	8	AT1G31130	AT5G04340	1.268017699	4.979315129	8.36E-07	1.650719302	7.329078378	7.56E-13		AT1G46768	AT3G23920	ERF
A.thaliana	AT2G15970	0.221	No		ENOG411DSPN	AT3G62580;AT3G56880	ENOG411EM05	AT1G05150;AT2G32450	0.0142825	Inherit from KOG: Transmembrane protein 205	ZnF_ZZ		A.thaliana	GO:0009612	response to mechanical stimulus	GO:0009414	0.252		chr1_11303807	T_G	9	AT1G31130	AT5G04340	1.309246713	5.45987841	7.00E-08	1.653626075	7.809024523	2.60E-14		AT1G68670	AT3G23920	G2-like
A.thaliana	AT4G21570	0.221	No		ENOG411DSPN	AT3G62580;AT3G56880	ENOG411DV5J	AT4G10430;AT1G33230;AT1G33920	0.0125559	Inherit from KOG: Transmembrane protein 205	transmembrane protein 120		A.thaliana	GO:1902074	response to salt	GO:0009414	0.25		chr1_11315733	A_C	9	AT1G31130	AT5G04340	1.309246713	5.45987841	7.00E-08	1.653626075	7.809024523	2.60E-14		AT1G68670	AT3G23920	G2-like
A.thaliana	AT1G28370	0.219	No		ENOG411DSPN	AT3G62580;AT3G56880	ENOG411E4Y1	AT5G20650	0.0100046	Inherit from KOG: Transmembrane protein 205	copper transporter		A.thaliana	GO:0009751	response to salicylic acid	GO:0009414	0.243		chr1_11301651	G_A	9	AT1G31130	AT5G04340	1.309246713	5.45987841	7.00E-08	1.653626075	7.809024523	2.60E-14		AT1G25550	AT3G23920	G2-like
A.thaliana	AT1G61890	0.219	No		ENOG411DXY9	AT3G46620;AT5G59550;AT2G39720	ENOG411DZD2	AT3G01800	0.0148968	zinc finger	Ribosome recycling factor		A.thaliana	GO:0010120	camalexin biosynthetic process	GO:0009414	0.243		chr1_11301693	G_A	9	AT1G31130	AT5G04340	1.309246713	5.45987841	7.00E-08	1.653626075	7.809024523	2.60E-14		AT1G25550	AT3G23920	G2-like
A.thaliana	AT4G28140	0.218	No		ENOG411DPRE	AT5G40390	ENOG411E2PK	AT1G19120	0.0735891	galactinol--sucrose	U6 snRNA-associated Sm-like protein		A.thaliana	GO:0052544	defense response by callose deposition in cell wall	GO:0009414	0.241		chr1_11306431	G_T	8	AT1G31130	AT5G04340	1.268017699	4.979315129	8.36E-07	1.650719302	7.329078378	7.56E-13		AT3G49530	AT3G23920	NAC
A.thaliana	AT2G40140	0.216	No		ENOG411DPRE	AT5G40390	ENOG411DY5G	AT5G52100	0.0584988	galactinol--sucrose	dihydrodipicolinate reductase		A.thaliana	GO:0080167	response to karrikin	GO:0009414	0.239		chr1_11312105	A_T	8	AT1G31130	AT5G04340	1.268017699	4.979315129	8.36E-07	1.650719302	7.329078378	7.56E-13		AT3G49530	AT3G23920	NAC
A.thaliana	AT1G77120	0.215	Yes		ENOG411DPRE	AT5G40390	ENOG411DSCY	AT3G04480;AT3G03900	0.0580464	galactinol--sucrose	meiotically up-regulated gene 71		A.thaliana	GO:0005840	ribosome	GO:0009414	0.238		chr1_11312184	C_T	9	AT1G31130	AT5G04340	1.309246713	5.45987841	7.00E-08	1.653626075	7.809024523	2.60E-14		AT2G38340	AT3G23920	ERF
A.thaliana	AT1G80840	0.214	No		ENOG411DPRE	AT5G40390	ENOG411DRNP	AT1G43670	0.0580128	galactinol--sucrose	K03841 fructose-16-bisphosphatase I EC 3.1.3.11		A.thaliana	GO:0006099	tricarboxylic acid cycle	GO:0009414	0.237		chr2_11440376	C_A	14	AT2G24600	AT5G04340	0.897838174	5.237812839	2.26E-07	1.266029501	7.388021716	5.05E-13		AT4G32730	AT3G23920	MYB
A.thaliana	AT3G02470	0.214	No		ENOG411DPRE	AT5G40390	ENOG411DR32	AT3G55760;AT3G50390	0.0487975	galactinol--sucrose	NA		A.thaliana	GO:0031407	oxylipin metabolic process	GO:0009414	0.235		chr1_11299360	G_A	7	AT1G33760	AT5G04340	1.614196337	7.442336816	3.47E-13	1.885666566	7.923777268	1.13E-14		AT4G31060	AT3G23920	ERF
A.thaliana	AT4G05050	0.214	No		ENOG411DPRE	AT5G40390	ENOG411E02B	AT4G24490;AT5G41820	0.0475917	galactinol--sucrose	rab geranylgeranyl transferase like protein		A.thaliana	GO:0000502	proteasome complex	GO:0009414	0.218		chr1_11303044	C_T	8	AT1G33760	AT5G04340	1.352466508	6.571976192	1.08E-10	1.650719302	7.329078378	7.56E-13		AT4G31060	AT3G23920	ERF
A.thaliana	AT4G16760	0.21	No		ENOG411DPRE	AT5G40390	ENOG411DVX7	AT5G53970;AT5G36160	0.0436098	galactinol--sucrose	Aminotransferase		A.thaliana	GO:0005839	proteasome core complex	GO:0009414	0.218		chr1_11310170	A_G	9	AT1G33760	AT5G04340	1.19507952	6.114499992	1.75E-09	1.653626075	7.809024523	2.60E-14		AT2G36010	AT3G23920	E2F/DP
A.thaliana	AT5G62470	0.21	Yes		ENOG411DPRE	AT5G40390	ENOG411DSYD	AT4G17100	0.0393532	galactinol--sucrose	Endoribonuclease XendoU		A.thaliana	GO:0009408	response to heat	GO:0009414	0.218		chr1_11304253	T_C	8	AT1G33760	AT5G04340	1.352466508	6.571976192	1.08E-10	1.650719302	7.329078378	7.56E-13		AT2G36010	AT3G23920	E2F/DP
A.thaliana	AT2G35930	0.209	Yes		ENOG411DPRE	AT5G40390	ENOG411DPV6	AT2G40840	0.0373156	galactinol--sucrose	4-alpha-glucanotransferase		A.thaliana	GO:0009416	response to light stimulus	GO:0009414	0.218		chr1_11312541	G_A	8	AT1G33760	AT5G04340	1.352466508	6.571976192	1.08E-10	1.650719302	7.329078378	7.56E-13		AT1G01720	AT1G01470	NAC
A.thaliana	AT5G35735	0.209	No		ENOG411DPRE	AT5G40390	ENOG411DTX0	AT2G23370;AT2G23370;AT4G34090;AT4G34160;AT4G38980	0.0366829	galactinol--sucrose	NA		A.thaliana	GO:0010498	proteasomal protein catabolic process	GO:0009414	0.218		chr1_11307362	T_G	8	AT1G33760	AT5G04340	1.352466508	6.571976192	1.08E-10	1.650719302	7.329078378	7.56E-13		AT3G20310	AT1G01470	ERF
A.thaliana	AT2G39010	0.208	Yes		ENOG411DPRE	AT5G40390	ENOG411E16G	AT5G11810;AT5G11810;AT5G11540	0.036311	galactinol--sucrose	NA		A.thaliana	GO:0010499	proteasomal ubiquitin-independent protein catabolic process	GO:0009414	0.218		chr1_11303807	T_G	9	AT1G33760	AT5G04340	1.19507952	6.114499992	1.75E-09	1.653626075	7.809024523	2.60E-14		AT3G50260	AT1G01470	ERF
A.thaliana	AT2G22500	0.206	No		ENOG411DPRE	AT5G40390	ENOG411DT88	AT1G62750	0.0352894	galactinol--sucrose	elongation factor G		A.thaliana	GO:0017084	delta1-pyrroline-5-carboxylate synthetase activity	GO:0009414	0.215		chr1_11315733	A_C	9	AT1G33760	AT5G04340	1.19507952	6.114499992	1.75E-09	1.653626075	7.809024523	2.60E-14		AT1G19210	AT1G01470	ERF
A.thaliana	AT3G03341	0.206	No		ENOG411DPRE	AT5G40390	ENOG411DU7F	AT2G14260	0.0342421	galactinol--sucrose	proline iminopeptidase		A.thaliana	GO:0003735	structural constituent of ribosome	GO:0009414	0.211		chr1_11306648	G_T	7	AT1G33760	AT5G04340	1.614196337	7.442336816	3.47E-13	1.885666566	7.923777268	1.13E-14		AT4G25470	AT1G01470	ERF
A.thaliana	AT1G02400	0.205	No		ENOG411DPRE	AT5G40390	ENOG411DZ7Y	AT5G17380	0.0334726	galactinol--sucrose	2-hydroxyacyl-CoA		A.thaliana	GO:0006749	glutathione metabolic process	GO:0009414	0.21		chr1_11301651	G_A	9	AT1G33760	AT5G04340	1.19507952	6.114499992	1.75E-09	1.653626075	7.809024523	2.60E-14		AT1G29280	AT1G01470	WRKY
A.thaliana	AT3G63060	0.205	Yes		ENOG411DPRE	AT5G40390	ENOG411DTNM	AT4G33030	0.0322597	galactinol--sucrose	UDP-sulfoquinovose synthase		A.thaliana	GO:0005829	cytosol	GO:0009414	0.206		chr1_11301693	G_A	9	AT1G33760	AT5G04340	1.19507952	6.114499992	1.75E-09	1.653626075	7.809024523	2.60E-14		AT1G45249	AT1G01470	bZIP
A.thaliana	AT2G41100	0.202	No		ENOG411DPRE	AT5G40390	ENOG411DV6U	AT2G16370;AT4G34570	0.0319062	galactinol--sucrose	Bifunctional enzyme. Involved in de novo dTMP biosynthesis. Key enzyme in folate metabolism (By similarity)		A.thaliana	GO:0080170	hydrogen peroxide transmembrane transport	GO:0009414	0.206		chr1_11306431	G_T	8	AT1G33760	AT5G04340	1.352466508	6.571976192	1.08E-10	1.650719302	7.329078378	7.56E-13		AT4G25490	AT1G01470	ERF
A.thaliana	AT3G25770	0.202	No		ENOG411DPRE	AT5G40390	ENOG411DSBT	AT5G24260	0.0306797	galactinol--sucrose	Dipeptidyl peptidase		A.thaliana	GO:0035264	multicellular organism growth	GO:0009414	0.204		chr1_11312105	A_T	8	AT1G33760	AT5G04340	1.352466508	6.571976192	1.08E-10	1.650719302	7.329078378	7.56E-13		AT2G01060	AT1G01470	G2-like
A.thaliana	AT5G56980	0.202	No		ENOG411DPRE	AT5G40390	ENOG411DX7Z	AT5G06580	0.029846	galactinol--sucrose	D-lactate dehydrogenase cytochrome		A.thaliana	GO:0004349	glutamate 5-kinase activity	GO:0009414	0.2		chr1_11312184	C_T	9	AT1G33760	AT5G04340	1.19507952	6.114499992	1.75E-09	1.653626075	7.809024523	2.60E-14		AT4G16150	AT1G01470	CAMTA
A.thaliana	AT3G26520	0.201	No		ENOG411DPRE	AT5G40390	ENOG411E0Q7	AT2G38860	0.0293369	galactinol--sucrose	DJ-1/PfpI family		A.thaliana	GO:0004350	glutamate-5-semialdehyde dehydrogenase activity	GO:0009414	0.2		chr2_11440376	C_A	14	AT2G27080	AT5G04340	0.866387838	4.974777339	8.55E-07	1.266029501	7.388021716	5.05E-13		AT4G31800	AT1G01470	WRKY
A.thaliana	AT1G05850	0.2	Yes		ENOG411DPRE	AT5G40390	ENOG411E4X2	AT1G03330	0.0292154	galactinol--sucrose	SnRNP core Sm protein Sm-X5-like protein		A.thaliana	GO:0009517	PSII associated light-harvesting complex II	GO:0009414	0.199		chr2_11440376	C_A	14	AT2G26190	AT5G04340	0.977887769	5.676372985	2.15E-08	1.266029501	7.388021716	5.05E-13		AT4G31800	AT1G01470	WRKY
A.thaliana	AT4G24380	0.2	No		ENOG411DPRE	AT5G40390	ENOG411DVNT	AT5G16450;AT3G02770	0.0289643	galactinol--sucrose	regulator of		A.thaliana	GO:0019761	glucosinolate biosynthetic process	GO:0009414	0.198		chr1_11299360	G_A	7	AT1G32920	AT5G59820	1.410263503	5.099223548	4.59E-07	1.864359076	8.839193743	1.08E-17		AT1G68670	AT1G01470	G2-like
A.thaliana	AT5G05600	0.2	No		ENOG411DPRE	AT5G40390	ENOG411DUBX	AT1G71696	0.0287785	galactinol--sucrose	Carboxypeptidase		A.thaliana	GO:0009505	plant-type cell wall	GO:0009414	0.19		chr1_11310170	A_G	9	AT1G32920	AT5G59820	1.317895276	5.374971534	1.10E-07	1.694501008	9.068341598	1.73E-18		AT3G10500	AT1G01470	NAC
A.thaliana	AT1G62570	0.199	No		ENOG411DPRE	AT5G40390	ENOG411E555	AT1G68590;AT5G15760	0.0278524	galactinol--sucrose	ribosomal protein 3		A.thaliana	GO:0042807	central vacuole	GO:0009414	0.19		chr1_11304258	A_T	10	AT1G32920	AT5G59820	1.195353265	5.142021736	3.69E-07	1.516543108	8.515377795	1.35E-16		AT4G25480	AT1G01470	ERF
A.thaliana	AT3G17000	0.199	No		ENOG411DPRE	AT5G40390	ENOG411DZJB	AT4G24830	0.0277707	galactinol--sucrose	argininosuccinate synthase		A.thaliana	GO:0050897	cobalt ion binding	GO:0009414	0.19		chr1_11303807	T_G	9	AT1G32920	AT5G59820	1.317895276	5.374971534	1.10E-07	1.694501008	9.068341598	1.73E-18		AT5G67300	AT5G42050	MYB
A.thaliana	AT1G51760	0.197	No		ENOG411DPRE	AT5G40390	ENOG411DVP6	AT4G27070;AT5G54810	0.0276962	galactinol--sucrose	tryptophan synthase		A.thaliana	GO:0042542	response to hydrogen peroxide	GO:0009414	0.189		chr1_11315733	A_C	9	AT1G32920	AT5G59820	1.317895276	5.374971534	1.10E-07	1.694501008	9.068341598	1.73E-18		AT1G01720	AT5G42050	NAC
A.thaliana	AT2G17840	0.197	Yes		ENOG411DPRE	AT5G40390	ENOG411E17D	AT2G35040	0.0274145	galactinol--sucrose	bifunctional purine biosynthesis protein		A.thaliana	GO:0004601	peroxidase activity	GO:0009414	0.188		chr1_11306648	G_T	7	AT1G32920	AT5G59820	1.410263503	5.099223548	4.59E-07	1.864359076	8.839193743	1.08E-17		AT1G80840	AT5G42050	WRKY
A.thaliana	AT4G22220	0.197	No		ENOG411DPRE	AT5G40390	ENOG411DRXH	AT5G55280	0.0274017	galactinol--sucrose	Cell division protein ftsZ		A.thaliana	GO:0098869	cellular oxidant detoxification	GO:0009414	0.188		chr1_11301651	G_A	9	AT1G32920	AT5G59820	1.317895276	5.374971534	1.10E-07	1.694501008	9.068341598	1.73E-18		AT2G38470	AT5G42050	WRKY
A.thaliana	AT4G23630	0.197	No		ENOG411DPRE	AT5G40390	ENOG411E09U	AT1G43690	0.0273714	galactinol--sucrose	ubiquitin interaction motif-containing protein		A.thaliana	GO:0009626	plant-type hypersensitive response	GO:0009414	0.187		chr1_11301693	G_A	9	AT1G32920	AT5G59820	1.317895276	5.374971534	1.10E-07	1.694501008	9.068341598	1.73E-18		AT3G20310	AT5G42050	ERF
A.thaliana	AT1G22190	0.196	Yes		ENOG411DPRE	AT5G40390	ENOG411DYBQ	AT1G65560	0.0271833	galactinol--sucrose	Zinc-binding dehydrogenase		A.thaliana	GO:0033179	proton-transporting V-type ATPase, V0 domain	GO:0009414	0.185		chr1_11312184	C_T	9	AT1G32920	AT5G59820	1.317895276	5.374971534	1.10E-07	1.694501008	9.068341598	1.73E-18		AT1G13260	AT5G42050	RAV
A.thaliana	AT1G78080	0.195	Yes		ENOG411DPRE	AT5G40390	ENOG411E0FB	AT5G50950;AT2G47510	0.0262558	galactinol--sucrose	Fumarate hydratase		A.thaliana	GO:0010043	response to zinc ion	GO:0009414	0.182		chr3_17914389	G_T	9	AT3G46620	AT5G59820	1.448627489	7.821836196	2.37E-14	1.490919297	7.863506753	1.76E-14		AT1G62300	AT5G42050	WRKY
A.thaliana	AT1G05100	0.194	No		ENOG411DPRE	AT5G40390	ENOG411DXND	AT1G32500	0.0260245	galactinol--sucrose	protein ABCI7 chloroplastic-like		A.thaliana	GO:0045271	respiratory chain complex I	GO:0009414	0.182		chr3_22464153	T_A/T_TC/T_TTTA	13/1/1	AT3G61190	AT5G59820	1.235060473	8.249608881	1.02E-15	1.319784398	9.027541389	2.40E-18		AT2G44840	AT5G42050	ERF
A.thaliana	AT1G18740	0.194	No		ENOG411DPRE	AT5G40390	ENOG411DWJR	AT4G32580;AT4G04950	0.0257359	galactinol--sucrose	Monothiol		A.thaliana	GO:0004298	threonine-type endopeptidase activity	GO:0009414	0.181		chr2_12185510	GA_G/G_GA	7/2	AT2G26530	AT5G59820	1.088860651	5.836014286	8.77E-09	1.401771215	7.314876011	8.34E-13		AT3G50260	AT5G42050	ERF
A.thaliana	AT3G12490	0.194	Yes		ENOG411DPRE	AT5G40390	ENOG411DS67	AT3G02720	0.0255649	galactinol--sucrose	DJ-1/PfpI family		A.thaliana	GO:0008540	proteasome regulatory particle, base subcomplex	GO:0009414	0.181		chr2_11439245	A_T	11	AT2G26530	AT5G59820	0.999911364	5.944676998	4.71E-09	1.356737792	7.898653471	1.36E-14		AT3G50260	AT5G42050	ERF
A.thaliana	AT5G63790	0.194	No		ENOG411DPRE	AT5G40390	ENOG411DTC6	AT5G27380	0.025241	galactinol--sucrose	glutathione synthetase		A.thaliana	GO:0070469	respirasome	GO:0009414	0.176		chr2_11440376	C_A	14	AT2G26530	AT5G59820	0.942122007	6.322612355	5.04E-10	1.228966885	8.062983072	4.09E-15		AT1G19210	AT5G42050	ERF
A.thaliana	AT4G23100	0.192	No		ENOG411DPRE	AT5G40390	ENOG411DZ5V	AT1G09420	0.0249794	galactinol--sucrose	glucose-6-phosphate 1-dehydrogenase		A.thaliana	GO:0015078	proton transmembrane transporter activity	GO:0009414	0.173		chr2_11440375	T_A	13	AT2G26530	AT5G59820	0.85848864	5.527484513	4.86E-08	1.165219263	7.325699235	7.74E-13		AT1G19210	AT5G42050	ERF
A.thaliana	AT3G48000	0.191	No		ENOG411DPRE	AT5G40390	ENOG411DQDJ	AT4G09520;AT3G30841;AT3G34940	0.0246071	galactinol--sucrose	phosphoglycerate		A.thaliana	GO:0009853	photorespiration	GO:0009414	0.172		chr3_19488340	G_GTTT/G_T/G_GT	10/1/1	AT3G50930	AT5G59820	1.263465695	7.612442183	1.06E-13	1.313359489	7.956248097	8.94E-15		AT4G25470	AT5G42050	ERF
A.thaliana	AT1G29395	0.19	No		ENOG411DPRE	AT5G40390	ENOG411DWQ7	AT1G27510;AT4G33630	0.0242703	galactinol--sucrose	protein EXECUTER 1 chloroplastic-like		A.thaliana	GO:0010555	response to mannitol	GO:0009414	0.171		chr3_19488340	G_GTTT/G_T/G_GT	10/1/1	AT3G52400	AT5G59820	1.098622249	5.775055073	1.24E-08	1.313359489	7.956248097	8.94E-15		AT1G29280	AT5G42050	WRKY
A.thaliana	AT4G20830	0.19	No		ENOG411DPRE	AT5G40390	ENOG411DUXH	AT1G11870	0.0242601	galactinol--sucrose	seryl-trna synthetase		A.thaliana	GO:0043169	cation binding	GO:0009414	0.171		chr2_12185510	GA_G/G_GA	7/2	AT2G30020	AT5G59820	1.224471819	6.065806363	2.33E-09	1.401771215	7.314876011	8.34E-13		AT1G29280	AT5G42050	WRKY
A.thaliana	AT4G29160	0.19	No		ENOG411DPRE	AT5G40390	ENOG411DSBP	AT5G64380;AT5G63980	0.0241532	galactinol--sucrose	fructose-16-bisphosphatase		A.thaliana	GO:0004364	glutathione transferase activity	GO:0009414	0.168		chr1_11303044	C_T	8	AT1G31130	AT5G59820	1.268017699	4.979315129	8.36E-07	1.686325544	8.465430646	1.98E-16		AT2G30250	AT5G42050	WRKY
A.thaliana	AT4G38810	0.19	No		ENOG411DPRE	AT5G40390	ENOG411DYJQ	AT1G31910	0.0239184	galactinol--sucrose	Phosphomevalonate		A.thaliana	GO:0009407	toxin catabolic process	GO:0009414	0.168		chr1_11310170	A_G	9	AT1G31130	AT5G59820	1.309246713	5.45987841	7.00E-08	1.694501008	9.068341598	1.73E-18		AT2G30250	AT5G42050	WRKY
A.thaliana	AT1G73480	0.189	No		ENOG411DPRE	AT5G40390	ENOG411DW68	AT1G06110	0.0236635	galactinol--sucrose	F-Box protein		A.thaliana	GO:0046423	allene-oxide cyclase activity	GO:0009414	0.163		chr1_11304253	T_C	8	AT1G31130	AT5G59820	1.268017699	4.979315129	8.36E-07	1.686325544	8.465430646	1.98E-16		AT1G45249	AT5G42050	bZIP
A.thaliana	AT1G27100	0.188	No		ENOG411DPRE	AT5G40390	ENOG411DUCU	#N/A	0.0234091	galactinol--sucrose	Amidohydrolase family		A.thaliana	GO:0006412	translation	GO:0009414	0.162		chr1_11304258	A_T	10	AT1G31130	AT5G59820	1.176684422	5.17317059	3.15E-07	1.516543108	8.515377795	1.35E-16		AT4G25490	AT5G42050	ERF
A.thaliana	AT2G22430	0.188	Yes		ENOG411DPRE	AT5G40390	ENOG411DYE2	AT5G12410;AT5G12180	0.0231202	galactinol--sucrose	THUMP domain-containing protein		A.thaliana	GO:0009961	response to 1-aminocyclopropane-1-carboxylic acid	GO:0009414	0.157		chr1_11312541	G_A	8	AT1G31130	AT5G59820	1.268017699	4.979315129	8.36E-07	1.686325544	8.465430646	1.98E-16		AT4G25490	AT5G42050	ERF
A.thaliana	AT2G23810	0.186	No		ENOG411DPRE	AT5G40390	ENOG411DQ65	AT2G44040;AT3G59890	0.0228517	galactinol--sucrose	dihydrodipicolinate reductase		A.thaliana	GO:0010025	wax biosynthetic process	GO:0009414	0.156		chr1_11307362	T_G	8	AT1G31130	AT5G59820	1.268017699	4.979315129	8.36E-07	1.686325544	8.465430646	1.98E-16		AT2G01060	AT5G42050	G2-like
A.thaliana	AT3G10930	0.186	No		ENOG411DPRE	AT5G40390	ENOG411DTJP	AT3G23640;AT3G23650	0.0228434	galactinol--sucrose	Glycosyl hydrolases family 31		A.thaliana	GO:0009738	abscisic acid-activated signaling pathway	GO:0009414	0.155		chr1_11303807	T_G	9	AT1G31130	AT5G59820	1.309246713	5.45987841	7.00E-08	1.694501008	9.068341598	1.73E-18		AT4G26640	AT5G42050	WRKY
A.thaliana	AT1G01550	0.185	No		ENOG411DPRE	AT5G40390	ENOG411DZPQ	AT5G23880	0.0228372	galactinol--sucrose	cleavage and polyadenylation specificity factor		A.thaliana	GO:0031408	oxylipin biosynthetic process	GO:0009414	0.154		chr1_11315733	A_C	9	AT1G31130	AT5G59820	1.309246713	5.45987841	7.00E-08	1.694501008	9.068341598	1.73E-18		AT1G69490	AT5G42050	NAC
A.thaliana	AT1G07890	0.185	No		ENOG411DPRE	AT5G40390	ENOG411DTV7	AT5G50960	0.0227022	galactinol--sucrose	Cytosolic Fe-S cluster assembly factor		A.thaliana	GO:0005198	structural molecule activity	GO:0009414	0.153		chr1_11301651	G_A	9	AT1G31130	AT5G59820	1.309246713	5.45987841	7.00E-08	1.694501008	9.068341598	1.73E-18		AT1G69490	AT5G42050	NAC
A.thaliana	AT1G73500	0.185	No		ENOG411DPRE	AT5G40390	ENOG411DSPB	AT3G21820	0.0224051	galactinol--sucrose	Histone-lysine n-methyltransferase		A.thaliana	GO:0009507	chloroplast	GO:0009414	0.153		chr1_11301693	G_A	9	AT1G31130	AT5G59820	1.309246713	5.45987841	7.00E-08	1.694501008	9.068341598	1.73E-18		AT1G46768	AT5G42050	ERF
A.thaliana	AT2G38470	0.185	Yes		ENOG411DRNV	AT5G58070	ENOG411DTMK	AT2G01630;AT1G66250	0.0273896	temperature-induced	glucan endo-1-3-beta-glucosidase		A.thaliana	GO:0006952	defense response	GO:0009414	0.15		chr1_11306431	G_T	8	AT1G31130	AT5G59820	1.268017699	4.979315129	8.36E-07	1.686325544	8.465430646	1.98E-16		AT4G31800	AT5G42050	WRKY
A.thaliana	AT4G27520	0.185	No		ENOG411DXV5	AT1G05850;AT3G16920	ENOG411DYTD	AT2G28605	0.031123	Chitinase-like protein	psbP domain-containing protein 2		A.thaliana	GO:0043161	proteasome-mediated ubiquitin-dependent protein catabolic process	GO:0009414	0.15		chr1_11312105	A_T	8	AT1G31130	AT5G59820	1.268017699	4.979315129	8.36E-07	1.686325544	8.465430646	1.98E-16		AT4G31800	AT5G42050	WRKY
A.thaliana	AT4G36040	0.185	No		ENOG411DXV5	AT1G05850;AT3G16920	ENOG411DZYT	AT2G35450	0.0301483	Chitinase-like protein	Amidohydrolase		A.thaliana	GO:0005777	peroxisome	GO:0009414	0.148		chr1_11312184	C_T	9	AT1G31130	AT5G59820	1.309246713	5.45987841	7.00E-08	1.694501008	9.068341598	1.73E-18		AT5G51190	AT5G42050	ERF
A.thaliana	AT4G15470	0.184	No		ENOG411DXV5	AT1G05850;AT3G16920	ENOG411DYGC	AT1G70230	0.0300332	Chitinase-like protein	Pfam:DUF231		A.thaliana	GO:0009769	photosynthesis, light harvesting in photosystem II	GO:0009414	0.145		chr4_16921004	G_A	8	AT4G34150	AT5G59820	1.137958449	5.210197823	2.60E-07	1.607705731	8.030363849	5.20E-15		AT5G65210	AT5G42050	bZIP
A.thaliana	AT4G17500	0.184	No		ENOG411DXV5	AT1G05850;AT3G16920	ENOG411E2WY	AT3G53990;AT3G53990;AT3G48390	0.0290432	Chitinase-like protein	Universal stress protein		A.thaliana	GO:0002181	cytoplasmic translation	GO:0009414	0.143		chr4_16921074	C_A	8	AT4G34150	AT5G59820	1.259491763	5.84521707	8.33E-09	1.581885314	7.957356554	8.87E-15		AT4G37260	AT5G42050	MYB
A.thaliana	AT2G05940	0.183	No		ENOG411DXV5	AT1G05850;AT3G16920	ENOG411E6KJ	AT3G02400;AT3G01620;AT4G14490	0.0287946	Chitinase-like protein	FHA domain-containing protein		A.thaliana	GO:0002237	response to molecule of bacterial origin	GO:0009414	0.143		chr4_16921082	G_A	7	AT4G34150	AT5G59820	1.222336622	5.255411813	2.06E-07	1.587045921	7.385010936	5.15E-13		AT2G38340	AT5G42050	ERF
A.thaliana	AT2G29450	0.178	No		ENOG411DXV5	AT1G05850;AT3G16920	ENOG411E2RY	AT1G09740;AT1G09700	0.0274419	Chitinase-like protein	Universal stress protein family		A.thaliana	GO:0009817	GO:0009817	GO:0009414	0.143		chr4_16921087	G_A	7	AT4G34150	AT5G59820	1.222336622	5.255411813	2.06E-07	1.587045921	7.385010936	5.15E-13		AT4G25480	AT5G42050	ERF
A.thaliana	AT3G61190	0.174	No		ENOG411DXV5	AT1G05850;AT3G16920	ENOG411E3NI	AT4G12880;AT5G15350	0.0266677	Chitinase-like protein	Plastocyanin-like domain		A.thaliana	GO:0009625	response to insect	GO:0009414	0.14		chr4_16921058	C_T	7	AT4G34150	AT5G59820	1.222336622	5.255411813	2.06E-07	1.587045921	7.385010936	5.15E-13		AT4G25480	AT5G42050	ERF
A.thaliana	AT4G00360	0.174	No		ENOG411DXV5	AT1G05850;AT3G16920	ENOG411DZ5E	AT1G53580	0.0266508	Chitinase-like protein	Hydroxyacylglutathione hydrolase		A.thaliana	GO:0015995	chlorophyll biosynthetic process	GO:0009414	0.139		chr3_17914389	G_T	9	AT3G46090	AT5G59820	1.475661459	7.575769637	1.37E-13	1.490919297	7.863506753	1.76E-14		AT5G23930	AT5G42050	#N/A
A.thaliana	AT4G29780	0.17	No		ENOG411DXV5	AT1G05850;AT3G16920	ENOG411DYSF	AT3G63170	0.0258095	Chitinase-like protein	Chalcone-flavanone isomerase		A.thaliana	GO:0000302	response to reactive oxygen species	GO:0009414	0.138		chr3_17914389	G_T	9	AT3G48520	AT5G59820	1.025944745	5.549282333	4.32E-08	1.490919297	7.863506753	1.76E-14		AT4G32730	AT5G42050	MYB
A.thaliana	AT1G04690	0.169	No		ENOG411DXV5	AT1G05850;AT3G16920	ENOG411EMN7	AT2G32090	0.0254885	Chitinase-like protein	Glyoxalase/Bleomycin resistance protein/Dioxygenase superfamily		A.thaliana	GO:0030644	cellular chloride ion homeostasis	GO:0009414	0.137		chr3_22464153	T_A/T_TC/T_TTTA	13/1/1	AT3G62260	AT5G59820	1.094363578	6.668069103	5.91E-11	1.319784398	9.027541389	2.40E-18		AT4G32730	AT5G42050	MYB
A.thaliana	AT1G15950	0.169	No		ENOG411DXV5	AT1G05850;AT3G16920	ENOG411E35V	AT1G08830	0.025217	Chitinase-like protein	Destroys radicals which are normally produced within the cells and which are toxic to biological systems (By similarity)		A.thaliana	GO:0046933	proton-transporting ATP synthase activity, rotational mechanism	GO:0009414	0.135		chr4_16921004	G_A	8	AT4G34410	AT5G59820	1.521871419	10.85175201	3.66E-25	1.607705731	8.030363849	5.20E-15		AT4G31060	AT5G42050	ERF
A.thaliana	AT3G20310	0.169	Yes		ENOG411DXV5	AT1G05850;AT3G16920	ENOG411EMJ2	AT5G41850;AT5G39660	0.0249892	Chitinase-like protein	Inherit from euNOG: testis expressed 30		A.thaliana	GO:0010119	regulation of stomatal movement	GO:0009414	0.131		chr4_16921074	C_A	8	AT4G34410	AT5G59820	1.308182332	9.179427885	7.03E-19	1.581885314	7.957356554	8.87E-15		AT4G31060	AT5G42050	ERF
A.thaliana	AT3G55440	0.168	No		ENOG411DXV5	AT1G05850;AT3G16920	ENOG411E06M	AT5G51880;AT5G50750	0.0245696	Chitinase-like protein	P4Hc		A.thaliana	GO:0005753	mitochondrial proton-transporting ATP synthase complex	GO:0009414	0.127		chr4_16921082	G_A	7	AT4G34410	AT5G59820	1.522741867	10.07585134	3.71E-22	1.587045921	7.385010936	5.15E-13		AT2G22430	AT1G76180	HD-ZIP
A.thaliana	AT1G29340	0.167	No		ENOG411DXV5	AT1G05850;AT3G16920	ENOG411E3PM	AT1G63220	0.0241616	Chitinase-like protein	C2 domain-containing protein		A.thaliana	GO:0010206	photosystem II repair	GO:0009414	0.126		chr4_16921087	G_A	7	AT4G34410	AT5G59820	1.522741867	10.07585134	3.71E-22	1.587045921	7.385010936	5.15E-13		AT1G19000	AT1G76180	MYB_related
A.thaliana	AT1G35720	0.166	Yes		ENOG411DXV5	AT1G05850;AT3G16920	ENOG411E2S7	AT4G38370	0.0240904	Chitinase-like protein	Pfam:PGAM		A.thaliana	GO:0002239	response to oomycetes	GO:0009414	0.124		chr4_16921058	C_T	7	AT4G34410	AT5G59820	1.522741867	10.07585134	3.71E-22	1.587045921	7.385010936	5.15E-13		AT1G19000	AT1G76180	MYB_related
A.thaliana	AT1G76600	0.166	No		ENOG411DXV5	AT1G05850;AT3G16920	ENOG411E4AH	AT5G12320;AT5G12060	0.0232815	Chitinase-like protein	Ankyrin repeat		A.thaliana	GO:0009788	negative regulation of abscisic acid-activated signaling pathway	GO:0009414	0.124		chr1_8371018	G_A	7	AT1G23710	AT5G59820	1.39852955	5.864087674	7.48E-09	1.562331337	7.283117743	1.04E-12		AT3G50260	AT1G76180	ERF
A.thaliana	AT2G41870	0.165	Yes		ENOG411DXV5	AT1G05850;AT3G16920	ENOG411E1EC	AT5G48440	0.0230018	Chitinase-like protein	FAD dependent oxidoreductase		A.thaliana	GO:0048838	release of seed from dormancy	GO:0009414	0.124		chr2_11440376	C_A	14	AT2G24600	AT5G59820	0.897838174	5.237812839	2.26E-07	1.228966885	8.062983072	4.09E-15		AT3G50260	AT1G76180	ERF
A.thaliana	AT4G11600	0.164	No		ENOG411DXV5	AT1G05850;AT3G16920	ENOG411DYC7	#N/A	0.022846	Chitinase-like protein	fasciclin-like arabinogalactan protein		A.thaliana	GO:0004096	catalase activity	GO:0009414	0.123		chr1_11299360	G_A	7	AT1G33760	AT5G59820	1.614196337	7.442336816	3.47E-13	1.864359076	8.839193743	1.08E-17		AT4G25470	AT1G76180	ERF
A.thaliana	AT1G19020	0.163	No		ENOG411DXV5	AT1G05850;AT3G16920	ENOG411DYGJ	AT3G27210	0.0227292	Chitinase-like protein	NA		A.thaliana	GO:0031000	response to caffeine	GO:0009414	0.121		chr1_11303044	C_T	8	AT1G33760	AT5G59820	1.352466508	6.571976192	1.08E-10	1.686325544	8.465430646	1.98E-16		AT4G25470	AT1G76180	ERF
A.thaliana	AT2G46370	0.163	No		ENOG411DXV5	AT1G05850;AT3G16920	ENOG411DY63	AT4G25840;AT5G57440	0.0224091	Chitinase-like protein	Haloacid dehalogenase-like hydrolase domain-containing protein		A.thaliana	GO:0032355	response to estradiol	GO:0009414	0.121		chr1_11310170	A_G	9	AT1G33760	AT5G59820	1.19507952	6.114499992	1.75E-09	1.694501008	9.068341598	1.73E-18		AT1G74840	AT1G76180	MYB_related
A.thaliana	AT3G14067	0.163	No		ENOG411DXV5	AT1G05850;AT3G16920	ENOG411E33I	AT1G51360;AT2G31670	0.0219921	Chitinase-like protein	stress responsive A B Barrel domain containing protein expressed		A.thaliana	GO:0120091	jasmonic acid hydrolase	GO:0009414	0.121		chr1_11304253	T_C	8	AT1G33760	AT5G59820	1.352466508	6.571976192	1.08E-10	1.686325544	8.465430646	1.98E-16		AT1G45249	AT1G76180	bZIP
A.thaliana	AT5G63350	0.163	No		ENOG411DXV5	AT1G05850;AT3G16920	ENOG411E1A6	AT2G43010;AT3G59060	0.021443	Chitinase-like protein	transcription factor		A.thaliana	GO:1900039	positive regulation of cellular response to hypoxia	GO:0009414	0.121		chr1_11304258	A_T	10	AT1G33760	AT5G59820	1.06911836	5.761621087	1.34E-08	1.516543108	8.515377795	1.35E-16		AT4G25490	AT1G76180	ERF
A.thaliana	AT3G14990	0.162	No		ENOG411DXV5	AT1G05850;AT3G16920	ENOG411E2SA	AT1G23860	0.0213258	Chitinase-like protein	splicing factor		A.thaliana	GO:1900067	regulation of cellular response to alkaline pH	GO:0009414	0.12		chr1_11312541	G_A	8	AT1G33760	AT5G59820	1.352466508	6.571976192	1.08E-10	1.686325544	8.465430646	1.98E-16		AT4G25490	AT1G76180	ERF
A.thaliana	AT4G18280	0.162	No		ENOG411DXV5	AT1G05850;AT3G16920	ENOG411E1GN	#N/A	0.0210249	Chitinase-like protein	K01183 chitinase EC 3.2.1.14		A.thaliana	GO:0004033	aldo-keto reductase (NADP) activity	GO:0009414	0.119		chr1_11307362	T_G	8	AT1G33760	AT5G59820	1.352466508	6.571976192	1.08E-10	1.686325544	8.465430646	1.98E-16		AT1G72010	AT1G76180	TCP
A.thaliana	AT1G30360	0.161	No		ENOG411DXV5	AT1G05850;AT3G16920	ENOG411E37P	AT1G61667;AT1G54890	0.0204654	Chitinase-like protein	Protein of unknown function DUF538		A.thaliana	GO:0004043	L-aminoadipate-semialdehyde dehydrogenase activity	GO:0009414	0.119		chr1_11303807	T_G	9	AT1G33760	AT5G59820	1.19507952	6.114499992	1.75E-09	1.694501008	9.068341598	1.73E-18		AT1G72010	AT1G76180	TCP
A.thaliana	AT4G27500	0.161	No		ENOG411DXV5	AT1G05850;AT3G16920	ENOG411E4PP	AT4G35770;AT5G66040	0.0201883	Chitinase-like protein	biological_process		A.thaliana	GO:0009809	lignin biosynthetic process	GO:0009414	0.118		chr1_11315733	A_C	9	AT1G33760	AT5G59820	1.19507952	6.114499992	1.75E-09	1.694501008	9.068341598	1.73E-18		AT2G01060	AT1G76180	G2-like
A.thaliana	AT4G39090	0.161	No		ENOG411DXV5	AT1G05850;AT3G16920	ENOG411E543	AT1G50320	0.020131	Chitinase-like protein	thioredoxin x		A.thaliana	GO:0009514	glyoxysome	GO:0009414	0.117		chr1_11306648	G_T	7	AT1G33760	AT5G59820	1.614196337	7.442336816	3.47E-13	1.864359076	8.839193743	1.08E-17		AT2G01060	AT1G76180	G2-like
A.thaliana	AT5G42650	0.161	No		ENOG411DXV5	AT1G05850;AT3G16920	ENOG411DZD2	AT3G01800	0.0199841	Chitinase-like protein	Ribosome recycling factor		A.thaliana	GO:0050826	response to freezing	GO:0009414	0.115		chr1_11301651	G_A	9	AT1G33760	AT5G59820	1.19507952	6.114499992	1.75E-09	1.694501008	9.068341598	1.73E-18		AT4G16150	AT1G76180	CAMTA
A.thaliana	AT1G17290	0.16	No		ENOG411DXV5	AT1G05850;AT3G16920	ENOG411E2Y2	AT3G56490	0.0197131	Chitinase-like protein	14 kDa zinc-binding		A.thaliana	GO:0033180	proton-transporting V-type ATPase, V1 domain	GO:0009414	0.114		chr1_11301693	G_A	9	AT1G33760	AT5G59820	1.19507952	6.114499992	1.75E-09	1.694501008	9.068341598	1.73E-18		AT4G31800	AT1G76180	WRKY
A.thaliana	AT1G22710	0.16	No		ENOG411DXV5	AT1G05850;AT3G16920	ENOG411E4T1	AT2G18040	0.0193764	Chitinase-like protein	Peptidyl-prolyl cis-trans isomerase		A.thaliana	GO:0033177	proton-transporting two-sector ATPase complex, proton-transporting domain	GO:0009414	0.113		chr1_11306431	G_T	8	AT1G33760	AT5G59820	1.352466508	6.571976192	1.08E-10	1.686325544	8.465430646	1.98E-16		AT4G31800	AT1G76180	WRKY
A.thaliana	AT2G37110	0.16	No		ENOG411DXV5	AT1G05850;AT3G16920	ENOG411E390	AT3G25070	0.019373	Chitinase-like protein	RPM1-interacting protein		A.thaliana	GO:0009814	GO:0009814	GO:0009414	0.112		chr1_11312105	A_T	8	AT1G33760	AT5G59820	1.352466508	6.571976192	1.08E-10	1.686325544	8.465430646	1.98E-16		AT5G62020	AT1G76180	HSF
A.thaliana	AT4G29350	0.16	No		ENOG411DXV5	AT1G05850;AT3G16920	ENOG411EM1N	#N/A	0.0191234	Chitinase-like protein	RNA recognition motif. (a.k.a. RRM RBD or RNP domain)		A.thaliana	GO:0004739	pyruvate dehydrogenase (acetyl-transferring) activity	GO:0009414	0.11		chr1_11312184	C_T	9	AT1G33760	AT5G59820	1.19507952	6.114499992	1.75E-09	1.694501008	9.068341598	1.73E-18		AT3G10500	AT1G76180	NAC
A.thaliana	AT1G23490	0.159	No		ENOG411DXV5	AT1G05850;AT3G16920	ENOG411EBFY	AT3G16700;AT3G17570	0.019092	Chitinase-like protein	fumarylacetoacetate hydrolase		A.thaliana	GO:0033106	cis-Golgi network membrane	GO:0009414	0.11		chr2_11440376	C_A	14	AT2G27080	AT5G59820	0.866387838	4.974777339	8.55E-07	1.228966885	8.062983072	4.09E-15		AT3G10500	AT1G76180	NAC
A.thaliana	AT1G79340	0.159	No		ENOG411DXV5	AT1G05850;AT3G16920	ENOG411DYWB	AT4G01070;AT1G01390;AT1G01420	0.0190346	Chitinase-like protein	Hydroquinone		A.thaliana	GO:0042744	hydrogen peroxide catabolic process	GO:0009414	0.11		chr2_11440376	C_A	14	AT2G26190	AT5G59820	0.977887769	5.676372985	2.15E-08	1.228966885	8.062983072	4.09E-15		AT3G49530	AT1G76180	NAC
A.thaliana	AT4G14880	0.159	No		ENOG411DXV5	AT1G05850;AT3G16920	ENOG411E4FQ	AT1G05740;AT1G05730;AT1G05210;AT2G31725;AT2G27940	0.0189556	Chitinase-like protein	Eukaryotic protein of unknown function (DUF842)		A.thaliana	GO:0009536	plastid	GO:0009414	0.109		chr2_11440375	T_A	13	AT2G26190	AT5G59820	0.936591295	5.234831167	2.29E-07	1.165219263	7.325699235	7.74E-13		AT2G38340	AT1G76180	ERF
A.thaliana	AT4G17340	0.159	No		ENOG411DXV5	AT1G05850;AT3G16920	ENOG411EMFZ	#N/A	0.018803	Chitinase-like protein	Pollen-specific protein		A.thaliana	GO:0009767	photosynthetic electron transport chain	GO:0009414	0.109		chr3_17914389	G_T	9	AT3G49530	AT5G59820	1.499973574	7.355647086	6.31E-13	1.490919297	7.863506753	1.76E-14		AT2G38340	AT1G76180	ERF
A.thaliana	AT4G30530	0.159	No		ENOG411DXV5	AT1G05850;AT3G16920	ENOG411DY22	AT5G47840	0.0184722	Chitinase-like protein	adenylate kinase		A.thaliana	GO:0006754	ATP biosynthetic process	GO:0009414	0.107		chr4_16921004	G_A	8	AT4G37260	AT5G59820	1.469844605	5.570660729	3.84E-08	1.607705731	8.030363849	5.20E-15		AT4G25480	AT1G76180	ERF
A.thaliana	AT5G58290	0.159	No		ENOG411DXV5	AT1G05850;AT3G16920	ENOG411EJIS	#N/A	0.0177504	Chitinase-like protein	Ribonuclease T2 family		A.thaliana	GO:0009539	photosystem II reaction center	GO:0009414	0.107		chr4_16921074	C_A	8	AT4G37260	AT5G59820	1.378439395	5.251382477	2.10E-07	1.581885314	7.957356554	8.87E-15		AT4G25480	AT1G76180	ERF
A.thaliana	AT1G42990	0.158	No		ENOG411DXV5	AT1G05850;AT3G16920	ENOG411E3A2	AT5G05710	0.0176595	Chitinase-like protein	Pleckstrin homology domain-containing protein		A.thaliana	GO:0015986	ATP synthesis coupled proton transport	GO:0009414	0.107		chr4_16921082	G_A	7	AT4G37260	AT5G59820	1.42546281	5.04882317	5.91E-07	1.587045921	7.385010936	5.15E-13		AT4G32730	AT1G76180	MYB
A.thaliana	AT2G26530	0.158	No		ENOG411DXV5	AT1G05850;AT3G16920	ENOG411E0I3	AT2G06050	0.0176429	Chitinase-like protein	12-oxophytodienoate reductase		A.thaliana	GO:0019684	photosynthesis, light reaction	GO:0009414	0.107		chr4_16921087	G_A	7	AT4G37260	AT5G59820	1.42546281	5.04882317	5.91E-07	1.587045921	7.385010936	5.15E-13		AT4G32730	AT1G76180	MYB
A.thaliana	AT2G36220	0.158	No		ENOG411DXV5	AT1G05850;AT3G16920	ENOG411E3QQ	AT2G16710;AT2G36260	0.017548	Chitinase-like protein	Iron-sulfur assembly protein IscA-like 1		A.thaliana	GO:0045261	proton-transporting ATP synthase complex, catalytic core F(1)	GO:0009414	0.107		chr4_16921058	C_T	7	AT4G37260	AT5G59820	1.42546281	5.04882317	5.91E-07	1.587045921	7.385010936	5.15E-13		AT3G15210	AT1G09070	ERF
A.thaliana	AT2G46400	0.158	No		ENOG411DXV5	AT1G05850;AT3G16920	ENOG411E325	AT1G64510	0.017342	Chitinase-like protein	ribosomal protein S6		A.thaliana	GO:0033611	oxalate catabolic process	GO:0009414	0.105		chr4_16921004	G_A	8	AT4G33920	AT5G59820	1.500344449	6.005460809	3.32E-09	1.607705731	8.030363849	5.20E-15		AT3G15210	AT1G09070	ERF
A.thaliana	AT3G25780	0.158	No		ENOG411DXV5	AT1G05850;AT3G16920	ENOG411E514	#N/A	0.0173367	Chitinase-like protein	STI		A.thaliana	GO:0050203	oxalate-CoA ligase activity	GO:0009414	0.105		chr4_16921074	C_A	8	AT4G33920	AT5G59820	1.425840055	5.738477477	1.52E-08	1.581885314	7.957356554	8.87E-15		AT5G67300	AT1G09070	MYB
A.thaliana	AT3G50930	0.158	No		ENOG411DXV5	AT1G05850;AT3G16920	ENOG411DY4D	AT2G37250;AT2G39270	0.0171234	Chitinase-like protein	adenylate kinase		A.thaliana	GO:0051707	response to other organism	GO:0009414	0.105		chr4_16921082	G_A	7	AT4G33920	AT5G59820	1.412777805	5.273543242	1.87E-07	1.587045921	7.385010936	5.15E-13		AT1G43160	AT1G09070	ERF
A.thaliana	AT3G54200	0.158	No		ENOG411DXV5	AT1G05850;AT3G16920	ENOG411EMMV	AT1G06130;AT2G31350	0.0169535	Chitinase-like protein	Hydroxyacylglutathione hydrolase		A.thaliana	GO:0009698	phenylpropanoid metabolic process	GO:0009414	0.103		chr4_16921087	G_A	7	AT4G33920	AT5G59820	1.412777805	5.273543242	1.87E-07	1.587045921	7.385010936	5.15E-13		AT1G28370	AT1G09070	ERF
A.thaliana	AT1G04400	0.157	Yes		ENOG411DXV5	AT1G05850;AT3G16920	ENOG411E32H	AT3G10405;AT3G10200	0.016908	Chitinase-like protein	NA		A.thaliana	GO:0009773	photosynthetic electron transport in photosystem I	GO:0009414	0.103		chr4_16921058	C_T	7	AT4G33920	AT5G59820	1.412777805	5.273543242	1.87E-07	1.587045921	7.385010936	5.15E-13		AT2G22430	AT1G09070	HD-ZIP
A.thaliana	AT2G21620	0.157	No		ENOG411DXV5	AT1G05850;AT3G16920	ENOG411E3HB	AT5G51040	0.016391	Chitinase-like protein	Flavinator of succinate dehydrogenase		A.thaliana	GO:0015935	small ribosomal subunit	GO:0009414	0.101		chr4_16921004	G_A	8	AT4G33050	AT5G59820	1.219328993	5.474206313	6.48E-08	1.607705731	8.030363849	5.20E-15		AT3G20310	AT1G09070	ERF
A.thaliana	AT2G30140	0.157	No		ENOG411DXV5	AT1G05850;AT3G16920	ENOG411E0K6	AT3G32930	0.0158258	Chitinase-like protein	NA		A.thaliana	GO:0004478	methionine adenosyltransferase activity	GO:0009414	0.1		chr4_16921074	C_A	8	AT4G33050	AT5G59820	1.13001711	5.097414439	4.63E-07	1.581885314	7.957356554	8.87E-15		AT3G20310	AT1G09070	ERF
A.thaliana	AT2G30870	0.157	Yes		ENOG411DXV5	AT1G05850;AT3G16920	ENOG411E4T4	AT5G01650;AT5G00720	0.0154683	Chitinase-like protein	macrophage migration inhibitory factor		A.thaliana	GO:0006556	S-adenosylmethionine biosynthetic process	GO:0009414	0.1		chr4_16921004	G_A	8	AT1G30270	AT5G59820	1.293805048	5.213256798	2.56E-07	1.607705731	8.030363849	5.20E-15		AT2G44840	AT1G09070	ERF
A.thaliana	AT2G35940	0.157	No		ENOG411DXV5	AT1G05850;AT3G16920	ENOG411DYJH	AT5G61460;AT5G07660	0.0152949	Chitinase-like protein	Structural maintenance of chromosomes		A.thaliana	GO:0015200	methylammonium transmembrane transporter activity	GO:0009414	0.1		chr1_11299360	G_A	7	AT1G32920	AT3G46620	1.410263503	5.099223548	4.59E-07	1.823431871	8.856831901	9.37E-18		AT1G19000	AT1G09070	MYB_related
A.thaliana	AT3G03990	0.157	No		ENOG411DXV5	AT1G05850;AT3G16920	ENOG411E3KJ	AT1G22840;AT4G10040	0.0152845	Chitinase-like protein	Electron carrier protein. The oxidized form of the cytochrome c heme group can accept an electron from the heme group of the cytochrome c1 subunit of cytochrome reductase. Cytochrome c then transfers this electron to the cytochrome oxidase complex the final protein carrier in the mitochondrial electron-transport chain (By similarity)		A.thaliana	GO:0072489	methylammonium transmembrane transport	GO:0009414	0.1		chr1_11310170	A_G	9	AT1G32920	AT3G46620	1.317895276	5.374971534	1.10E-07	1.63934762	8.974740665	3.67E-18		AT3G50260	AT1G09070	ERF
A.thaliana	AT5G51070	0.157	No		ENOG411DXV5	AT1G05850;AT3G16920	ENOG411E2P2	AT3G59400	0.0151563	Chitinase-like protein	tetrapyrrole-binding protein		A.thaliana	GO:0042631	cellular response to water deprivation	GO:0009414	0.097		chr1_11304258	A_T	10	AT1G32920	AT3G46620	1.195353265	5.142021736	3.69E-07	1.459307402	8.378150286	3.85E-16		AT3G50260	AT1G09070	ERF
A.thaliana	AT5G54940	0.157	No		ENOG411DXV5	AT1G05850;AT3G16920	ENOG411DZCW	AT2G25970	0.0151082	Chitinase-like protein	KH domain		A.thaliana	GO:0005310	dicarboxylic acid transmembrane transporter activity	GO:0009414	0.096		chr1_11303807	T_G	9	AT1G32920	AT3G46620	1.317895276	5.374971534	1.10E-07	1.63934762	8.974740665	3.67E-18		AT1G19210	AT1G09070	ERF
A.thaliana	AT2G30040	0.156	No		ENOG411DXV5	AT1G05850;AT3G16920	ENOG411E3RQ	AT5G57170;AT5G57170	0.0150119	Chitinase-like protein	macrophage migration inhibitory factor		A.thaliana	GO:0005750	mitochondrial respiratory chain complex III	GO:0009414	0.096		chr1_11315733	A_C	9	AT1G32920	AT3G46620	1.317895276	5.374971534	1.10E-07	1.63934762	8.974740665	3.67E-18		AT1G19210	AT1G09070	ERF
A.thaliana	AT2G37180	0.156	Yes		ENOG411DXV5	AT1G05850;AT3G16920	ENOG411DZSC	AT2G26340	0.0149935	Chitinase-like protein	NA		A.thaliana	GO:0006096	glycolytic process	GO:0009414	0.096		chr1_11306648	G_T	7	AT1G32920	AT3G46620	1.410263503	5.099223548	4.59E-07	1.823431871	8.856831901	9.37E-18		AT1G53910	AT1G09070	ERF
A.thaliana	AT4G20260	0.155	Yes		ENOG411DXV5	AT1G05850;AT3G16920	ENOG411E12D	AT5G48060;AT5G06850;AT4G11610;AT4G11620;AT4G13090	0.0149863	Chitinase-like protein	domain-containing protein		A.thaliana	GO:0015117	thiosulfate transmembrane transporter activity	GO:0009414	0.096		chr1_11301651	G_A	9	AT1G32920	AT3G46620	1.317895276	5.374971534	1.10E-07	1.63934762	8.974740665	3.67E-18		AT1G50640	AT1G09070	ERF
A.thaliana	AT1G59870	0.154	Yes		ENOG411DXV5	AT1G05850;AT3G16920	ENOG411DYNX	AT1G15140;AT1G15140;AT1G15830	0.0149531	Chitinase-like protein	fruit protein		A.thaliana	GO:0015709	thiosulfate transport	GO:0009414	0.096		chr1_11301693	G_A	9	AT1G32920	AT3G46620	1.317895276	5.374971534	1.10E-07	1.63934762	8.974740665	3.67E-18		AT4G25470	AT1G09070	ERF
A.thaliana	AT4G24690	0.154	No		ENOG411DXV5	AT1G05850;AT3G16920	ENOG411E2MD	AT4G31580;AT2G24590	0.0149286	Chitinase-like protein	splicing factor		A.thaliana	GO:0004724	magnesium-dependent protein serine/threonine phosphatase activity	GO:0009414	0.094		chr1_11312184	C_T	9	AT1G32920	AT3G46620	1.317895276	5.374971534	1.10E-07	1.63934762	8.974740665	3.67E-18		AT4G25470	AT1G09070	ERF
A.thaliana	AT4G25130	0.154	No		ENOG411DXV5	AT1G05850;AT3G16920	ENOG411DYDR	AT4G05150	0.0147608	Chitinase-like protein	Octicosapeptide Phox Bem1p		A.thaliana	GO:0010218	response to far red light	GO:0009414	0.093		chr3_22464153	T_A/T_TC/T_TTTA	13/1/1	AT3G61190	AT3G46620	1.235060473	8.249608881	1.02E-15	1.269195934	8.873992699	8.18E-18		AT1G29280	AT1G09070	WRKY
A.thaliana	AT4G36500	0.154	No		ENOG411DXV5	AT1G05850;AT3G16920	ENOG411E3MB	AT1G26550;AT1G26910	0.0145245	Chitinase-like protein	Peptidyl-prolyl cis-trans isomerase		A.thaliana	GO:0055129	L-proline biosynthetic process	GO:0009414	0.092		chr2_11439245	A_T	11	AT2G26530	AT3G46620	0.999911364	5.944676998	4.71E-09	1.29698665	7.717261463	5.02E-14		AT1G29280	AT1G09070	WRKY
A.thaliana	AT5G37770	0.154	No		ENOG411DXV5	AT1G05850;AT3G16920	ENOG411E40T	AT4G01897	0.0144138	Chitinase-like protein	Protein of unknown function (DUF952)		A.thaliana	GO:0007568	aging	GO:0009414	0.09		chr2_11440376	C_A	14	AT2G26530	AT3G46620	0.942122007	6.322612355	5.04E-10	1.247373402	8.419285916	2.82E-16		AT2G30250	AT1G09070	WRKY
A.thaliana	AT1G58360	0.153	No		ENOG411DXV5	AT1G05850;AT3G16920	ENOG411E5DN	AT3G17210	0.0144015	Chitinase-like protein	Dabb		A.thaliana	GO:0034605	cellular response to heat	GO:0009414	0.09		chr2_11440375	T_A	13	AT2G26530	AT3G46620	0.85848864	5.527484513	4.86E-08	1.182544352	7.642608422	8.53E-14		AT4G34410	AT1G09070	ERF
A.thaliana	AT2G30440	0.153	No		ENOG411DXV5	AT1G05850;AT3G16920	ENOG411E2WU	AT4G02620	0.0143452	Chitinase-like protein	Subunit of the peripheral V1 complex of vacuolar ATPase essential for assembly or catalytic function. V-ATPase is responsible for acidifying a variety of intracellular compartments in eukaryotic cells (By similarity)		A.thaliana	GO:0007623	circadian rhythm	GO:0009414	0.089		chr3_19488340	G_GTTT/G_T/G_GT	10/1/1	AT3G50930	AT3G46620	1.263465695	7.612442183	1.06E-13	1.330091137	8.286442834	7.72E-16		AT1G51700	AT1G09070	Dof
A.thaliana	AT3G16640	0.153	No		ENOG411DXV5	AT1G05850;AT3G16920	ENOG411E3QT	AT4G39730;AT2G22170	0.0140476	Chitinase-like protein	wound stress protein		A.thaliana	GO:0042335	cuticle development	GO:0009414	0.088		chr3_19488340	G_GTTT/G_T/G_GT	10/1/1	AT3G52400	AT3G46620	1.098622249	5.775055073	1.24E-08	1.330091137	8.286442834	7.72E-16		AT4G25490	AT1G09070	ERF
A.thaliana	AT3G20770	0.153	No		ENOG411DXV5	AT1G05850;AT3G16920	ENOG411E0V7	AT1G29810	0.014044	Chitinase-like protein	Pterin-4-alpha-carbinolamine		A.thaliana	GO:0005794	Golgi apparatus	GO:0009414	0.086		chr1_11303044	C_T	8	AT1G31130	AT3G46620	1.268017699	4.979315129	8.36E-07	1.632173678	8.383613911	3.70E-16		AT4G25490	AT1G09070	ERF
A.thaliana	AT3G41768	0.153	No		ENOG411DXV5	AT1G05850;AT3G16920	ENOG411E60H	AT1G69510;AT5G64130;AT5G63730	0.0139968	Chitinase-like protein	cAMP-regulated phosphoprotein/endosulfine conserved region		A.thaliana	GO:0006631	fatty acid metabolic process	GO:0009414	0.086		chr1_11310170	A_G	9	AT1G31130	AT3G46620	1.309246713	5.45987841	7.00E-08	1.63934762	8.974740665	3.67E-18		AT5G60850	AT1G09070	Dof
A.thaliana	AT4G17230	0.153	No		ENOG411DXV5	AT1G05850;AT3G16920	ENOG411DZR5	AT3G56840	0.0136107	Chitinase-like protein	FAD dependent oxidoreductase		A.thaliana	GO:0009413	response to flooding	GO:0009414	0.085		chr1_11304253	T_C	8	AT1G31130	AT3G46620	1.268017699	4.979315129	8.36E-07	1.632173678	8.383613911	3.70E-16		AT5G60850	AT1G09070	Dof
A.thaliana	AT4G30270	0.153	No		ENOG411DXV5	AT1G05850;AT3G16920	ENOG411DZH3	AT4G39230;AT1G75290;AT1G75280;AT1G75300;AT1G75300	0.0130996	Chitinase-like protein	Isoflavone reductase		A.thaliana	GO:0046345	abscisic acid catabolic process	GO:0009414	0.085		chr1_11304258	A_T	10	AT1G31130	AT3G46620	1.176684422	5.17317059	3.15E-07	1.459307402	8.378150286	3.85E-16		AT2G01060	AT1G09070	G2-like
A.thaliana	AT4G36010	0.153	No		ENOG411DXV5	AT1G05850;AT3G16920	ENOG411DYVV	AT3G61080	0.0129861	Chitinase-like protein	Phosphorylates low-molecular-mass and protein-bound erythrulosamines and ribulosamines but not fructosamines or psicosamines on the third carbon of the sugar moiety. Protein- bound erythrulosamine 3-phosphates and ribulosamine 3-phosphates are unstable and decompose under physiological conditions		A.thaliana	GO:0047216	inositol 3-alpha-galactosyltransferase activity	GO:0009414	0.085		chr1_11312541	G_A	8	AT1G31130	AT3G46620	1.268017699	4.979315129	8.36E-07	1.632173678	8.383613911	3.70E-16		AT2G01060	AT1G09070	G2-like
A.thaliana	AT1G73390	0.152	No		ENOG411DXV5	AT1G05850;AT3G16920	ENOG411E3B6	AT4G25370	0.0128571	Chitinase-like protein	clp protease-related protein At4g12060 chloroplastic-like		A.thaliana	GO:0000786	nucleosome	GO:0009414	0.083		chr1_11307362	T_G	8	AT1G31130	AT3G46620	1.268017699	4.979315129	8.36E-07	1.632173678	8.383613911	3.70E-16		AT4G16150	AT1G09070	CAMTA
A.thaliana	AT2G06530	0.152	No		ENOG411DXV5	AT1G05850;AT3G16920	ENOG411E310	AT1G23750;AT1G24920	0.012794	Chitinase-like protein	Inherit from euNOG: DNA-binding protein-related		A.thaliana	GO:0005992	trehalose biosynthetic process	GO:0009414	0.083		chr1_11303807	T_G	9	AT1G31130	AT3G46620	1.309246713	5.45987841	7.00E-08	1.63934762	8.974740665	3.67E-18		AT2G47070	AT1G09070	SBP
A.thaliana	AT3G44260	0.151	No		ENOG411DXV5	AT1G05850;AT3G16920	ENOG411EM1K	AT3G52155;AT3G46580	0.0122702	Chitinase-like protein	Pfam:PGAM		A.thaliana	GO:0019774	proteasome core complex, beta-subunit complex	GO:0009414	0.083		chr1_11315733	A_C	9	AT1G31130	AT3G46620	1.309246713	5.45987841	7.00E-08	1.63934762	8.974740665	3.67E-18		AT1G25550	AT1G09070	G2-like
A.thaliana	AT3G48460	0.151	No		ENOG411DXV5	AT1G05850;AT3G16920	ENOG411EKXD	AT4G00560;AT4G00710	0.0121667	Chitinase-like protein	Methionine adenosyltransferase		A.thaliana	GO:0002221	pattern recognition receptor signaling pathway	GO:0009414	0.082		chr1_11301651	G_A	9	AT1G31130	AT3G46620	1.309246713	5.45987841	7.00E-08	1.63934762	8.974740665	3.67E-18		AT4G37260	AT1G09070	MYB
A.thaliana	AT5G03240	0.151	No		ENOG411DXV5	AT1G05850;AT3G16920	ENOG411DZH4	AT5G13420;AT5G12840	0.0121591	Chitinase-like protein	Transaldolase		A.thaliana	GO:0009610	response to symbiotic fungus	GO:0009414	0.082		chr1_11301693	G_A	9	AT1G31130	AT3G46620	1.309246713	5.45987841	7.00E-08	1.63934762	8.974740665	3.67E-18		AT1G33240	AT1G09070	Trihelix
A.thaliana	AT1G13260	0.15	No		ENOG411DXV5	AT1G05850;AT3G16920	ENOG411E2ZB	AT2G15570	0.0121086	Chitinase-like protein	Thioredoxin		A.thaliana	GO:0045087	innate immune response	GO:0009414	0.082		chr1_11306431	G_T	8	AT1G31130	AT3G46620	1.268017699	4.979315129	8.36E-07	1.632173678	8.383613911	3.70E-16		AT1G33240	AT1G09070	Trihelix
A.thaliana	AT1G29400	0.15	No		ENOG411DXV5	AT1G05850;AT3G16920	ENOG411DZ4H	AT5G18820	0.0121039	Chitinase-like protein	RuBisCO large subunit-binding protein subunit alpha		A.thaliana	GO:0052033	GO:0052033	GO:0009414	0.082		chr1_11312105	A_T	8	AT1G31130	AT3G46620	1.268017699	4.979315129	8.36E-07	1.632173678	8.383613911	3.70E-16		AT2G38340	AT1G09070	ERF
A.thaliana	AT1G76650	0.15	No		ENOG411DXV5	AT1G05850;AT3G16920	ENOG411EK7G	AT4G38760	0.0120758	Chitinase-like protein	Inherit from NOG: mRNA transport		A.thaliana	GO:1902609	(R)-2-hydroxy-alpha-linolenic acid biosynthetic process	GO:0009414	0.08		chr1_11312184	C_T	9	AT1G31130	AT3G46620	1.309246713	5.45987841	7.00E-08	1.63934762	8.974740665	3.67E-18		AT2G38340	AT1G09070	ERF
A.thaliana	AT5G05410	0.15	Yes		ENOG411DXV5	AT1G05850;AT3G16920	ENOG411E0G2	AT4G32690	0.0120516	Chitinase-like protein	Bacterial-like globin		A.thaliana	GO:0002376	immune system process	GO:0009414	0.079		chr4_16921004	G_A	8	AT4G34150	AT3G46620	1.137958449	5.210197823	2.60E-07	1.554075708	7.942253615	9.91E-15		AT4G25480	AT1G09070	ERF
A.thaliana	AT1G07135	0.149	No		ENOG411DXV5	AT1G05850;AT3G16920	ENOG411EIXG	AT5G44400;AT5G44380;AT1G30760;AT5G44390;AT2G34790	0.0119841	Chitinase-like protein	domain-containing protein		A.thaliana	GO:0003729	mRNA binding	GO:0009414	0.079		chr4_16921074	C_A	8	AT4G34150	AT3G46620	1.259491763	5.84521707	8.33E-09	1.513746013	7.783016071	3.14E-14		AT1G30210	AT1G09070	TCP
A.thaliana	AT1G27200	0.149	No		ENOG411DXV5	AT1G05850;AT3G16920	ENOG411E5W4	AT3G10090;AT5G03850;AT5G64140	0.0119704	Chitinase-like protein	ribosomal protein		A.thaliana	GO:0004175	endopeptidase activity	GO:0009414	0.079		chr4_16921082	G_A	7	AT4G34150	AT3G46620	1.222336622	5.255411813	2.06E-07	1.534746753	7.308509469	8.71E-13		AT4G32730	AT1G09070	MYB
A.thaliana	AT1G72520	0.149	No		ENOG411DXV5	AT1G05850;AT3G16920	ENOG411E2M6	AT5G58240	0.0118452	Chitinase-like protein	HIT domain		A.thaliana	GO:0005771	multivesicular body	GO:0009414	0.079		chr4_16921087	G_A	7	AT4G34150	AT3G46620	1.222336622	5.255411813	2.06E-07	1.534746753	7.308509469	8.71E-13		AT4G31060	AT1G09070	ERF
A.thaliana	AT2G45820	0.149	No		ENOG411DXV5	AT1G05850;AT3G16920	ENOG411E1IW	AT5G48540	0.0117738	Chitinase-like protein	cysteine-rich repeat secretory protein		A.thaliana	GO:0005983	starch catabolic process	GO:0009414	0.079		chr4_16921058	C_T	7	AT4G34150	AT3G46620	1.222336622	5.255411813	2.06E-07	1.534746753	7.308509469	8.71E-13		AT4G31060	AT1G09070	ERF
A.thaliana	AT3G55980	0.149	No		ENOG411DXV5	AT1G05850;AT3G16920	ENOG411E30B	AT5G51110;AT5G49900	0.0117316	Chitinase-like protein	Pterin 4 alpha carbinolamine dehydratase		A.thaliana	GO:0006086	acetyl-CoA biosynthetic process from pyruvate	GO:0009414	0.079		chr3_22464153	T_A/T_TC/T_TTTA	13/1/1	AT3G62260	AT3G46620	1.094363578	6.668069103	5.91E-11	1.269195934	8.873992699	8.18E-18		AT1G01720	AT4G27410	NAC
A.thaliana	AT3G52400	0.148	No		ENOG411DXV5	AT1G05850;AT3G16920	ENOG411EKXN	AT5G56730	0.0113066	Chitinase-like protein	zinc protease pqqL-like		A.thaliana	GO:0006102	isocitrate metabolic process	GO:0009414	0.079		chr4_16921004	G_A	8	AT4G34410	AT3G46620	1.521871419	10.85175201	3.66E-25	1.554075708	7.942253615	9.91E-15		AT1G13260	AT4G27410	RAV
A.thaliana	AT3G61890	0.148	Yes		ENOG411DXV5	AT1G05850;AT3G16920	ENOG411DZT9	AT1G79230;AT1G16460	0.0112607	Chitinase-like protein	sulfurtransferase		A.thaliana	GO:0007034	vacuolar transport	GO:0009414	0.079		chr4_16921074	C_A	8	AT4G34410	AT3G46620	1.308182332	9.179427885	7.03E-19	1.513746013	7.783016071	3.14E-14		AT5G62000	AT4G27410	ARF
A.thaliana	AT5G22630	0.148	No		ENOG411DXV5	AT1G05850;AT3G16920	ENOG411DYN1	AT5G23870	0.0110952	Chitinase-like protein	Pectinacetylesterase		A.thaliana	GO:0051603	proteolysis involved in cellular protein catabolic process	GO:0009414	0.079		chr4_16921082	G_A	7	AT4G34410	AT3G46620	1.522741867	10.07585134	3.71E-22	1.534746753	7.308509469	8.71E-13		AT3G50260	AT4G27410	ERF
A.thaliana	AT2G27830	0.147	No		ENOG411DXV5	AT1G05850;AT3G16920	ENOG411E0P3	AT2G31570;AT2G43350	0.0110606	Chitinase-like protein	glutathione peroxidase		A.thaliana	GO:0046034	ATP metabolic process	GO:0009414	0.078		chr4_16921087	G_A	7	AT4G34410	AT3G46620	1.522741867	10.07585134	3.71E-22	1.534746753	7.308509469	8.71E-13		AT1G19210	AT4G27410	ERF
A.thaliana	AT3G18830	0.147	No		ENOG411DXV5	AT1G05850;AT3G16920	ENOG411DY7C	AT2G30790;AT1G06680	0.0109531	Chitinase-like protein	Oxygen-evolving enhancer protein 2		A.thaliana	GO:0002238	response to molecule of fungal origin	GO:0009414	0.076		chr4_16921058	C_T	7	AT4G34410	AT3G46620	1.522741867	10.07585134	3.71E-22	1.534746753	7.308509469	8.71E-13		AT4G25470	AT4G27410	ERF
A.thaliana	AT4G34000	0.146	Yes		ENOG411DXV5	AT1G05850;AT3G16920	ENOG411DXWT	AT1G03900	0.0109127	Chitinase-like protein	adaptin ear-binding coat-associated protein		A.thaliana	GO:0010295	(+)-abscisic acid 8'-hydroxylase activity	GO:0009414	0.076		chr2_11440376	C_A	14	AT2G24600	AT3G46620	0.897838174	5.237812839	2.26E-07	1.247373402	8.419285916	2.82E-16		AT4G25470	AT4G27410	ERF
A.thaliana	AT4G34050	0.146	No		ENOG411DXV5	AT1G05850;AT3G16920	ENOG411E4FJ	AT1G56580;AT1G51390;AT1G09310;AT1G09210	0.0107662	Chitinase-like protein	Protein of unknown function DUF538		A.thaliana	GO:0019441	tryptophan catabolic process to kynurenine	GO:0009414	0.076		chr1_11299360	G_A	7	AT1G33760	AT3G46620	1.614196337	7.442336816	3.47E-13	1.823431871	8.856831901	9.37E-18		AT1G29280	AT4G27410	WRKY
A.thaliana	AT3G09840	0.144	No		ENOG411DXV5	AT1G05850;AT3G16920	ENOG411DYQ9	AT1G19715	0.0107392	Chitinase-like protein	Jacalin		A.thaliana	GO:0051117	ATPase binding	GO:0009414	0.075		chr1_11303044	C_T	8	AT1G33760	AT3G46620	1.352466508	6.571976192	1.08E-10	1.632173678	8.383613911	3.70E-16		AT4G25490	AT4G27410	ERF
A.thaliana	AT3G29000	0.143	No		ENOG411DXV5	AT1G05850;AT3G16920	ENOG411E35E	AT1G07700	0.0105087	Chitinase-like protein	thioredoxin-like 4		A.thaliana	GO:0061631	ubiquitin conjugating enzyme activity	GO:0009414	0.075		chr1_11310170	A_G	9	AT1G33760	AT3G46620	1.19507952	6.114499992	1.75E-09	1.63934762	8.974740665	3.67E-18		AT4G25490	AT4G27410	ERF
A.thaliana	AT4G11280	0.143	No		ENOG411DXV5	AT1G05850;AT3G16920	ENOG411E2VQ	AT5G01300;AT5G00320	0.0102183	Chitinase-like protein	UPF0098 protein		A.thaliana	GO:0009627	systemic acquired resistance	GO:0009414	0.074		chr1_11304253	T_C	8	AT1G33760	AT3G46620	1.352466508	6.571976192	1.08E-10	1.632173678	8.383613911	3.70E-16		AT1G69490	AT4G27410	NAC
A.thaliana	AT1G11910	0.141	No		ENOG411DVFP	AT3G51250;AT4G35985;AT2G17840	ENOG411E3P7	AT1G26880;AT1G69620;AT3G28900	0.0629993	senescence-associated protein	60S ribosomal protein L34		A.thaliana	GO:0009654	photosystem II oxygen evolving complex	GO:0009414	0.074		chr1_11304258	A_T	10	AT1G33760	AT3G46620	1.06911836	5.761621087	1.34E-08	1.459307402	8.378150286	3.85E-16		AT1G69490	AT4G27410	NAC
A.thaliana	AT3G48990	0.14	No		ENOG411DVFP	AT3G51250;AT4G35985;AT2G17840	ENOG411DWA0	AT4G39020;AT4G34660	0.0628766	senescence-associated protein	src homology-3 domain protein 3		A.thaliana	GO:0034087	establishment of mitotic sister chromatid cohesion	GO:0009414	0.074		chr1_11312541	G_A	8	AT1G33760	AT3G46620	1.352466508	6.571976192	1.08E-10	1.632173678	8.383613911	3.70E-16		AT2G47070	AT4G27410	SBP
A.thaliana	AT2G24550	0.139	No		ENOG411DVFP	AT3G51250;AT4G35985;AT2G17840	ENOG411DXKD	AT1G09870;AT1G09880	0.0601724	senescence-associated protein	Multiple inositol polyphosphate phosphatase		A.thaliana	GO:0062211	root regeneration	GO:0009414	0.074		chr1_11307362	T_G	8	AT1G33760	AT3G46620	1.352466508	6.571976192	1.08E-10	1.632173678	8.383613911	3.70E-16		AT2G47070	AT4G27410	SBP
A.thaliana	AT5G59550	0.138	Yes		ENOG411DVFP	AT3G51250;AT4G35985;AT2G17840	ENOG411E4AB	AT5G17560	0.0561829	senescence-associated protein	BolA-like protein		A.thaliana	GO:0070550	rDNA condensation	GO:0009414	0.074		chr1_11303807	T_G	9	AT1G33760	AT3G46620	1.19507952	6.114499992	1.75E-09	1.63934762	8.974740665	3.67E-18		AT4G31800	AT4G27410	WRKY
A.thaliana	AT3G15730	0.137	No		ENOG411DVFP	AT3G51250;AT4G35985;AT2G17840	ENOG411DW04	AT3G13860	0.0511198	senescence-associated protein	chaperonin CPN60-like 2		A.thaliana	GO:0071169	establishment of protein localization to chromatin	GO:0009414	0.074		chr1_11315733	A_C	9	AT1G33760	AT3G46620	1.19507952	6.114499992	1.75E-09	1.63934762	8.974740665	3.67E-18		AT4G31800	AT4G27410	WRKY
A.thaliana	AT3G22440	0.137	No		ENOG411DVFP	AT3G51250;AT4G35985;AT2G17840	ENOG411E33B	AT4G18100;AT5G46430	0.0510393	senescence-associated protein	60S ribosomal protein		A.thaliana	GO:0071733	transcriptional activation by promoter-enhancer looping	GO:0009414	0.074		chr1_11306648	G_T	7	AT1G33760	AT3G46620	1.614196337	7.442336816	3.47E-13	1.823431871	8.856831901	9.37E-18		AT3G10500	AT4G27410	NAC
A.thaliana	AT4G20860	0.137	No		ENOG411DVFP	AT3G51250;AT4G35985;AT2G17840	ENOG411EAAN	AT5G09810	0.0491505	senescence-associated protein	ACTIN		A.thaliana	GO:0090694	Scc2-Scc4 cohesin loading complex	GO:0009414	0.074		chr1_11301651	G_A	9	AT1G33760	AT3G46620	1.19507952	6.114499992	1.75E-09	1.63934762	8.974740665	3.67E-18		AT3G10500	AT4G27410	NAC
A.thaliana	AT1G69870	0.135	No		ENOG411DVFP	AT3G51250;AT4G35985;AT2G17840	ENOG411DW68	AT1G06110	0.0489288	senescence-associated protein	F-Box protein		A.thaliana	GO:1905406	positive regulation of mitotic cohesin loading	GO:0009414	0.074		chr1_11312320	C_T	13	AT1G33760	AT3G46620	0.881199222	5.415763564	8.86E-08	1.128876352	7.321189655	7.98E-13		AT3G49530	AT4G27410	NAC
A.thaliana	AT5G45630	0.135	No		ENOG411DVFP	AT3G51250;AT4G35985;AT2G17840	ENOG411DW4W	AT3G01780	0.0486815	senescence-associated protein	NA		A.thaliana	GO:1990414	replication-born double-strand break repair via sister chromatid exchange	GO:0009414	0.074		chr1_11301693	G_A	9	AT1G33760	AT3G46620	1.19507952	6.114499992	1.75E-09	1.63934762	8.974740665	3.67E-18		AT1G33240	AT4G27410	Trihelix
A.thaliana	AT5G52050	0.135	No		ENOG411DVFP	AT3G51250;AT4G35985;AT2G17840	ENOG411DVWX	AT5G16750	0.0481248	senescence-associated protein	Transducin beta-like protein		A.thaliana	GO:0016229	steroid dehydrogenase activity	GO:0009414	0.073		chr1_11306431	G_T	8	AT1G33760	AT3G46620	1.352466508	6.571976192	1.08E-10	1.632173678	8.383613911	3.70E-16		AT1G27730	AT1G27730	C2H2
A.thaliana	AT3G57530	0.134	No		ENOG411DVFP	AT3G51250;AT4G35985;AT2G17840	ENOG411DYAE	AT5G56900	0.0473872	senescence-associated protein	zinc finger CCCH domain-containing protein		A.thaliana	GO:0034599	cellular response to oxidative stress	GO:0009414	0.073		chr1_11312105	A_T	8	AT1G33760	AT3G46620	1.352466508	6.571976192	1.08E-10	1.632173678	8.383613911	3.70E-16		AT1G27730	AT1G27730	C2H2
A.thaliana	AT5G01820	0.133	Yes		ENOG411DVFP	AT3G51250;AT4G35985;AT2G17840	ENOG411DWD0	AT4G08140;AT2G20580;AT4G28470	0.0469654	senescence-associated protein	26s proteasome regulatory subunit		A.thaliana	GO:0062131	3-butenylglucosinolate 2-hydroxylase activity	GO:0009414	0.073		chr1_11312184	C_T	9	AT1G33760	AT3G46620	1.19507952	6.114499992	1.75E-09	1.63934762	8.974740665	3.67E-18		AT5G67300	AT1G27730	MYB
A.thaliana	AT2G20960	0.132	No		ENOG411DVFP	AT3G51250;AT4G35985;AT2G17840	ENOG411DWT9	AT3G08580;AT4G28390;AT5G13490	0.0462478	senescence-associated protein	ADPATP carrier protein		A.thaliana	GO:0070401	NADP+ binding	GO:0009414	0.073		chr2_11440376	C_A	14	AT2G27080	AT3G46620	0.866387838	4.974777339	8.55E-07	1.247373402	8.419285916	2.82E-16		AT1G80840	AT1G27730	WRKY
A.thaliana	AT4G38580	0.132	No		ENOG411DVFP	AT3G51250;AT4G35985;AT2G17840	ENOG411E7A4	AT5G57290;AT4G25890	0.0456724	senescence-associated protein	60S acidic ribosomal protein		A.thaliana	GO:0009772	photosynthetic electron transport in photosystem II	GO:0009414	0.071		chr2_11440376	C_A	14	AT2G26190	AT3G46620	0.977887769	5.676372985	2.15E-08	1.247373402	8.419285916	2.82E-16		AT2G38470	AT1G27730	WRKY
A.thaliana	AT5G53120	0.132	No		ENOG411DVFP	AT3G51250;AT4G35985;AT2G17840	ENOG411DY5N	AT1G75990;AT1G20200	0.0456151	senescence-associated protein	26S proteasome non-atpase regulatory subunit		A.thaliana	GO:0030093	chloroplast photosystem I	GO:0009414	0.071		chr2_11440375	T_A	13	AT2G26190	AT3G46620	0.936591295	5.234831167	2.29E-07	1.182544352	7.642608422	8.53E-14		AT1G62300	AT1G27730	WRKY
A.thaliana	AT5G26340	0.131	Yes		ENOG411DVFP	AT3G51250;AT4G35985;AT2G17840	ENOG411DXXQ	AT3G52140	0.043421	senescence-associated protein	Involved in proper cytoplasmic distribution of mitochondria (By similarity)		A.thaliana	GO:0015996	chlorophyll catabolic process	GO:0009414	0.069		chr4_16921004	G_A	8	AT4G37260	AT3G46620	1.469844605	5.570660729	3.84E-08	1.554075708	7.942253615	9.91E-15		AT1G19000	AT1G27730	MYB_related
A.thaliana	AT1G21310	0.13	No		ENOG411DVFP	AT3G51250;AT4G35985;AT2G17840	ENOG411DX3S	AT5G02150;AT5G02150;AT3G09350;AT3G08960	0.0429596	senescence-associated protein	hsp70-binding protein		A.thaliana	GO:0052694	jasmonoyl-isoleucine-12-hydroxylase activity	GO:0009414	0.069		chr4_16921074	C_A	8	AT4G37260	AT3G46620	1.378439395	5.251382477	2.10E-07	1.513746013	7.783016071	3.14E-14		AT1G19000	AT1G27730	MYB_related
A.thaliana	AT1G01120	0.128	No		ENOG411DVFP	AT3G51250;AT4G35985;AT2G17840	ENOG411E3AJ	AT5G14030;AT5G13480	0.042955	senescence-associated protein	translocon-associated protein		A.thaliana	GO:0000326	protein storage vacuole	GO:0009414	0.068		chr4_16921082	G_A	7	AT4G37260	AT3G46620	1.42546281	5.04882317	5.91E-07	1.534746753	7.308509469	8.71E-13		AT5G62000	AT1G27730	ARF
A.thaliana	AT3G17820	0.128	No		ENOG411DVFP	AT3G51250;AT4G35985;AT2G17840	ENOG411EKXM	AT5G42390	0.042171	senescence-associated protein	Insulinase (Peptidase family M16)		A.thaliana	GO:0009368	endopeptidase Clp complex	GO:0009414	0.068		chr4_16921087	G_A	7	AT4G37260	AT3G46620	1.42546281	5.04882317	5.91E-07	1.534746753	7.308509469	8.71E-13		AT3G50260	AT1G27730	ERF
A.thaliana	AT4G39670	0.128	No		ENOG411DVFP	AT3G51250;AT4G35985;AT2G17840	ENOG411E3MB	AT1G26550;AT1G26910	0.0419764	senescence-associated protein	Peptidyl-prolyl cis-trans isomerase		A.thaliana	GO:0008266	poly(U) RNA binding	GO:0009414	0.067		chr4_16921058	C_T	7	AT4G37260	AT3G46620	1.42546281	5.04882317	5.91E-07	1.534746753	7.308509469	8.71E-13		AT3G50260	AT1G27730	ERF
A.thaliana	AT5G64120	0.128	No		ENOG411DVFP	AT3G51250;AT4G35985;AT2G17840	ENOG411DZ79	AT2G32730;AT1G04810	0.041671	senescence-associated protein	26S proteasome		A.thaliana	GO:0020037	heme binding	GO:0009414	0.067		chr4_16921004	G_A	8	AT4G33920	AT3G46620	1.500344449	6.005460809	3.32E-09	1.554075708	7.942253615	9.91E-15		AT4G25470	AT1G27730	ERF
A.thaliana	AT2G38540	0.127	No		ENOG411DVFP	AT3G51250;AT4G35985;AT2G17840	ENOG411DX7Z	AT5G06580	0.0410627	senescence-associated protein	D-lactate dehydrogenase cytochrome		A.thaliana	GO:0008137	NADH dehydrogenase (ubiquinone) activity	GO:0009414	0.065		chr4_16921074	C_A	8	AT4G33920	AT3G46620	1.425840055	5.738477477	1.52E-08	1.513746013	7.783016071	3.14E-14		AT1G29280	AT1G27730	WRKY
A.thaliana	AT3G14595	0.127	No		ENOG411DVFP	AT3G51250;AT4G35985;AT2G17840	ENOG411DWXK	AT5G42020;AT5G28540	0.0396548	senescence-associated protein	luminal-binding protein		A.thaliana	GO:0009060	aerobic respiration	GO:0009414	0.065		chr4_16921082	G_A	7	AT4G33920	AT3G46620	1.412777805	5.273543242	1.87E-07	1.534746753	7.308509469	8.71E-13		AT1G29280	AT1G27730	WRKY
A.thaliana	AT3G47340	0.127	No		ENOG411DVFP	AT3G51250;AT4G35985;AT2G17840	ENOG411DYF9	AT2G27700;AT1G76720;AT1G76810;AT1G76820;AT1G21160	0.0389431	senescence-associated protein	Translation initiation factor		A.thaliana	GO:0016651	oxidoreductase activity, acting on NAD(P)H	GO:0009414	0.065		chr4_16921087	G_A	7	AT4G33920	AT3G46620	1.412777805	5.273543242	1.87E-07	1.534746753	7.308509469	8.71E-13		AT1G74840	AT1G27730	MYB_related
A.thaliana	AT4G19230	0.127	No		ENOG411DVFP	AT3G51250;AT4G35985;AT2G17840	ENOG411DXX0	AT3G05530;AT1G09100	0.0387183	senescence-associated protein	26S protease regulatory subunit 6A		A.thaliana	GO:0019843	rRNA binding	GO:0009414	0.065		chr4_16921058	C_T	7	AT4G33920	AT3G46620	1.412777805	5.273543242	1.87E-07	1.534746753	7.308509469	8.71E-13		AT2G30250	AT1G27730	WRKY
A.thaliana	AT4G30470	0.127	No		ENOG411DVFP	AT3G51250;AT4G35985;AT2G17840	ENOG411DWRJ	AT5G04620	0.0371631	senescence-associated protein	8-amino-7-oxononanoate		A.thaliana	GO:0031966	mitochondrial membrane	GO:0009414	0.065		chr4_16921004	G_A	8	AT4G33050	AT3G46620	1.219328993	5.474206313	6.48E-08	1.554075708	7.942253615	9.91E-15		AT2G30250	AT1G27730	WRKY
A.thaliana	AT4G35480	0.127	No		ENOG411DVFP	AT3G51250;AT4G35985;AT2G17840	ENOG411DVUM	AT2G34840;AT1G30630	0.0366426	senescence-associated protein	Coatomer subunit		A.thaliana	GO:0042773	ATP synthesis coupled electron transport	GO:0009414	0.065		chr4_16921074	C_A	8	AT4G33050	AT3G46620	1.13001711	5.097414439	4.63E-07	1.513746013	7.783016071	3.14E-14		AT1G51700	AT1G27730	Dof
A.thaliana	AT1G70290	0.126	No		ENOG411DVFP	AT3G51250;AT4G35985;AT2G17840	ENOG411E3NP	AT5G02610;AT3G09500;AT2G39390;AT3G55170	0.0366154	senescence-associated protein	60S ribosomal protein		A.thaliana	GO:0045263	proton-transporting ATP synthase complex, coupling factor F(o)	GO:0009414	0.065		chr4_16921004	G_A	8	AT1G30270	AT3G46620	1.293805048	5.213256798	2.56E-07	1.554075708	7.942253615	9.91E-15		AT4G25490	AT1G27730	ERF
A.thaliana	AT2G22470	0.126	No		ENOG411DVFP	AT3G51250;AT4G35985;AT2G17840	ENOG411DXM6	AT3G12850;AT3G61140	0.0364899	senescence-associated protein	cop9 signalosome complex subunit		A.thaliana	GO:0010360	negative regulation of anion channel activity	GO:0009414	0.064		chr1_21938263	G_A	48	AT1G60190	AT1G28370	0.547054952	5.42643547	8.37E-08	0.590125391	7.582078948	1.31E-13		AT5G60850	AT1G27730	Dof
A.thaliana	AT3G09390	0.126	No		ENOG411DVFP	AT3G51250;AT4G35985;AT2G17840	ENOG411E4PT	AT4G02840;AT4G02840;AT4G03560;AT3G07590	0.0361649	senescence-associated protein	Small nuclear ribonucleoprotein		A.thaliana	GO:0010507	negative regulation of autophagy	GO:0009414	0.064		chr1_11299360	G_A	7	AT1G32920	AT1G28370	1.410263503	5.099223548	4.59E-07	1.788128275	9.188737551	6.51E-19		AT5G60850	AT1G27730	Dof
A.thaliana	AT1G07590	0.125	No		ENOG411DVFP	AT3G51250;AT4G35985;AT2G17840	ENOG411DXKI	AT2G28000	0.0347733	senescence-associated protein	RuBisCO large subunit-binding protein subunit alpha		A.thaliana	GO:0015970	guanosine tetraphosphate biosynthetic process	GO:0009414	0.064		chr1_11310170	A_G	9	AT1G32920	AT1G28370	1.317895276	5.374971534	1.10E-07	1.56151507	9.008271597	2.80E-18		AT1G72010	AT1G27730	TCP
A.thaliana	AT1G11840	0.125	No		ENOG411DVFP	AT3G51250;AT4G35985;AT2G17840	ENOG411EKXG	AT4G17330	0.0346836	senescence-associated protein	Agenet domain		A.thaliana	GO:0006561	proline biosynthetic process	GO:0009414	0.063		chr1_11304258	A_T	10	AT1G32920	AT1G28370	1.195353265	5.142021736	3.69E-07	1.411628505	8.555563901	9.90E-17		AT1G72010	AT1G27730	TCP
A.thaliana	AT2G44060	0.125	No		ENOG411DVFP	AT3G51250;AT4G35985;AT2G17840	ENOG411DVJQ	AT1G24510;AT1G67760	0.0341389	senescence-associated protein	T-complex protein 1 subunit		A.thaliana	GO:0010029	regulation of seed germination	GO:0009414	0.063		chr1_11303807	T_G	9	AT1G32920	AT1G28370	1.317895276	5.374971534	1.10E-07	1.56151507	9.008271597	2.80E-18		AT2G01060	AT1G27730	G2-like
A.thaliana	AT1G18210	0.124	No		ENOG411DVFP	AT3G51250;AT4G35985;AT2G17840	ENOG411EKSI	AT5G63570;AT3G48730	0.0335828	senescence-associated protein	Glutamate-1-semialdehyde 21-aminomutase		A.thaliana	GO:0034620	cellular response to unfolded protein	GO:0009414	0.063		chr1_11315733	A_C	9	AT1G32920	AT1G28370	1.317895276	5.374971534	1.10E-07	1.56151507	9.008271597	2.80E-18		AT4G16150	AT1G27730	CAMTA
A.thaliana	AT1G28480	0.124	No		ENOG411DVFP	AT3G51250;AT4G35985;AT2G17840	ENOG411DZG6	AT4G39520	0.0335518	senescence-associated protein	gtp-binding protein		A.thaliana	GO:0042623	GO:0042623	GO:0009414	0.063		chr1_11306648	G_T	7	AT1G32920	AT1G28370	1.410263503	5.099223548	4.59E-07	1.788128275	9.188737551	6.51E-19		AT4G26640	AT1G27730	WRKY
A.thaliana	AT1G60140	0.124	No		ENOG411DVFP	AT3G51250;AT4G35985;AT2G17840	ENOG411DY4N	AT4G13430	0.0335447	senescence-associated protein	3-isopropylmalate		A.thaliana	GO:0005534	galactose binding	GO:0009414	0.061		chr1_11301651	G_A	9	AT1G32920	AT1G28370	1.317895276	5.374971534	1.10E-07	1.56151507	9.008271597	2.80E-18		AT2G47070	AT1G27730	SBP
A.thaliana	AT2G06050	0.124	No		ENOG411DVFP	AT3G51250;AT4G35985;AT2G17840	ENOG411E5QF	AT4G00238;AT1G44810;AT2G01370;AT1G66420;AT1G61730;AT4G00250;AT4G00232;AT4G00390;AT1G55950;AT4G00610	0.0330574	senescence-associated protein	DNA-binding storekeeper protein-related		A.thaliana	GO:0009973	adenylyl-sulfate reductase activity	GO:0009414	0.061		chr1_11301693	G_A	9	AT1G32920	AT1G28370	1.317895276	5.374971534	1.10E-07	1.56151507	9.008271597	2.80E-18		AT4G31800	AT1G27730	WRKY
A.thaliana	AT3G17810	0.124	No		ENOG411DVFP	AT3G51250;AT4G35985;AT2G17840	ENOG411E5DF	AT4G02370;AT1G02816;AT1G01990	0.0330271	senescence-associated protein	Protein of unknown function DUF538		A.thaliana	GO:0019419	sulfate reduction	GO:0009414	0.061		chr1_11312184	C_T	9	AT1G32920	AT1G28370	1.317895276	5.374971534	1.10E-07	1.56151507	9.008271597	2.80E-18		AT4G31800	AT1G27730	WRKY
A.thaliana	AT3G20500	0.124	No		ENOG411DVFP	AT3G51250;AT4G35985;AT2G17840	ENOG411DWUV	AT1G60770	0.0329701	senescence-associated protein	Pentatricopeptide repeat-containing protein		A.thaliana	GO:0033741	adenylyl-sulfate reductase (glutathione) activity	GO:0009414	0.061		chr3_17914328	G_A	10	AT3G46620	AT1G28370	1.279581265	7.215340966	1.64E-12	1.225413434	7.283739887	1.03E-12		AT1G68670	AT1G27730	G2-like
A.thaliana	AT3G22200	0.124	No		ENOG411DVFP	AT3G51250;AT4G35985;AT2G17840	ENOG411E6CT	AT4G13200	0.0326119	senescence-associated protein	NA		A.thaliana	GO:0045549	9-cis-epoxycarotenoid dioxygenase activity	GO:0009414	0.061		chr3_17914389	G_T	9	AT3G46620	AT1G28370	1.448627489	7.821836196	2.37E-14	1.402671952	7.993831421	6.79E-15		AT5G65210	AT1G27730	bZIP
A.thaliana	AT4G02520	0.124	No		ENOG411DVFP	AT3G51250;AT4G35985;AT2G17840	ENOG411DXAP	AT5G45620;AT4G19006	0.032465	senescence-associated protein	26S proteasome		A.thaliana	GO:0080043	quercetin 3-O-glucosyltransferase activity	GO:0009414	0.061		chr3_22464153	T_A/T_TC/T_TTTA	13/1/1	AT3G61190	AT1G28370	1.235060473	8.249608881	1.02E-15	1.034096735	7.486578226	2.55E-13		AT5G65210	AT1G27730	bZIP
A.thaliana	AT4G13010	0.124	No		ENOG411DVFP	AT3G51250;AT4G35985;AT2G17840	ENOG411E4H7	AT1G07960	0.0321948	senescence-associated protein	cell redox homeostasis		A.thaliana	GO:0034722	gamma-glutamyl-peptidase activity	GO:0009414	0.06		chr2_11439245	A_T	11	AT2G26530	AT1G28370	0.999911364	5.944676998	4.71E-09	1.204955247	7.535860276	1.81E-13		AT1G25550	AT1G27730	G2-like
A.thaliana	AT4G25030	0.124	No		ENOG411DVFP	AT3G51250;AT4G35985;AT2G17840	ENOG411DW8Z	AT5G04130;AT3G10270	0.0317302	senescence-associated protein	DNA gyrase subunit B chloroplastic		A.thaliana	GO:0010114	response to red light	GO:0009414	0.059		chr2_11440376	C_A	14	AT2G26530	AT1G28370	0.942122007	6.322612355	5.04E-10	1.112811804	7.856978211	1.84E-14		AT3G49530	AT1G27730	NAC
A.thaliana	AT1G78380	0.123	No		ENOG411DVFP	AT3G51250;AT4G35985;AT2G17840	ENOG411DWBB	AT4G38630	0.0316984	senescence-associated protein	26S proteasome non-atpase regulatory subunit		A.thaliana	GO:0016671	oxidoreductase activity, acting on a sulfur group of donors, disulfide as acceptor	GO:0009414	0.057		chr2_19212861	AT_A/ATTTTTTTTT_A	8/1	AT2G46400	AT1G28370	1.307319161	7.783764079	3.12E-14	1.286763421	7.349530567	6.58E-13		AT3G49530	AT1G27730	NAC
A.thaliana	AT3G12120	0.123	No		ENOG411DVFP	AT3G51250;AT4G35985;AT2G17840	ENOG411E1ZH	ATCG00830;ATCG01310	0.031211	senescence-associated protein	Ribosomal protein L.2		A.thaliana	GO:0010224	response to UV-B	GO:0009414	0.056		chr3_19488340	G_GTTT/G_T/G_GT	10/1/1	AT3G50930	AT1G28370	1.263465695	7.612442183	1.06E-13	1.155431166	7.511965679	2.14E-13		AT4G37260	AT1G27730	MYB
A.thaliana	AT4G02340	0.123	No		ENOG411DVFP	AT3G51250;AT4G35985;AT2G17840	ENOG411DZBW	AT4G38510;AT1G76030;AT1G20260	0.0308571	senescence-associated protein	V-type proton ATPase subunit		A.thaliana	GO:0016209	antioxidant activity	GO:0009414	0.056		chr3_19488340	G_GTTT/G_T/G_GT	10/1/1	AT3G52400	AT1G28370	1.098622249	5.775055073	1.24E-08	1.155431166	7.511965679	2.14E-13		AT1G33240	AT1G27730	Trihelix
A.thaliana	AT4G30440	0.123	No		ENOG411DVFP	AT3G51250;AT4G35985;AT2G17840	ENOG411E2RK	AT4G40030;AT1G09200;AT3G27360;AT5G10390;AT5G10400;AT5G65360;AT4G40030;AT4G40040;AT5G10980;AT1G19890;AT1G13370;AT5G65350;AT1G75600;AT5G12910	0.0308384	senescence-associated protein	histone H3		A.thaliana	GO:0009819	drought recovery	GO:0009414	0.055		chr2_19212861	AT_A/ATTTTTTTTT_A	8/1	AT2G44840	AT1G28370	1.293808685	7.589753705	1.24E-13	1.286763421	7.349530567	6.58E-13		AT2G38340	AT1G27730	ERF
A.thaliana	AT1G04410	0.122	No		ENOG411DVFP	AT3G51250;AT4G35985;AT2G17840	ENOG411E3K7	AT2G47640;AT3G62840;AT2G45430	0.0305281	senescence-associated protein	Small nuclear ribonucleoprotein		A.thaliana	GO:0009955	adaxial/abaxial pattern specification	GO:0009414	0.053		chr1_11303044	C_T	8	AT1G31130	AT1G28370	1.268017699	4.979315129	8.36E-07	1.534392964	8.291909686	7.40E-16		AT4G25480	AT1G27730	ERF
A.thaliana	AT1G05010	0.122	No		ENOG411DVFP	AT3G51250;AT4G35985;AT2G17840	ENOG411EKYM	AT4G37210	0.0302035	senescence-associated protein	SHNi-TPR		A.thaliana	GO:0000027	ribosomal large subunit assembly	GO:0009414	0.052		chr1_11310170	A_G	9	AT1G31130	AT1G28370	1.309246713	5.45987841	7.00E-08	1.56151507	9.008271597	2.80E-18		AT1G30210	AT1G27730	TCP
A.thaliana	AT1G17420	0.122	No		ENOG411DVFP	AT3G51250;AT4G35985;AT2G17840	ENOG411E4WD	AT1G15340	0.0301872	senescence-associated protein	Methyl-CpG binding domain		A.thaliana	GO:0005788	endoplasmic reticulum lumen	GO:0009414	0.052		chr1_11304253	T_C	8	AT1G31130	AT1G28370	1.268017699	4.979315129	8.36E-07	1.534392964	8.291909686	7.40E-16		AT2G46680	AT5G59220	HD-ZIP
A.thaliana	AT1G20693	0.122	No		ENOG411DVFP	AT3G51250;AT4G35985;AT2G17840	ENOG411EKFX	AT5G48300	0.0300861	senescence-associated protein	This protein plays a role in synthesis of starch. It catalyzes the synthesis of the activated glycosyl donor ADP- glucose from Glc-1-P and ATP (By similarity)		A.thaliana	GO:0031117	positive regulation of microtubule depolymerization	GO:0009414	0.05		chr1_11304258	A_T	10	AT1G31130	AT1G28370	1.176684422	5.17317059	3.15E-07	1.411628505	8.555563901	9.90E-17		AT3G15210	AT5G59220	ERF
A.thaliana	AT1G62300	0.122	No		ENOG411DVFP	AT3G51250;AT4G35985;AT2G17840	ENOG411E77K	AT2G27720;AT2G27710;AT3G44590	0.0299852	senescence-associated protein	60S acidic ribosomal protein		A.thaliana	GO:0004365	glyceraldehyde-3-phosphate dehydrogenase (NAD+) (phosphorylating) activity	GO:0009414	0.048		chr1_11312541	G_A	8	AT1G31130	AT1G28370	1.268017699	4.979315129	8.36E-07	1.534392964	8.291909686	7.40E-16		AT3G15210	AT5G59220	ERF
A.thaliana	AT1G66160	0.122	No		ENOG411DVFP	AT3G51250;AT4G35985;AT2G17840	ENOG411DW6P	AT5G03560	0.029787	senescence-associated protein	Pentatricopeptide repeat-containing protein		A.thaliana	GO:0016004	phospholipase activator activity	GO:0009414	0.048		chr1_11307362	T_G	8	AT1G31130	AT1G28370	1.268017699	4.979315129	8.36E-07	1.534392964	8.291909686	7.40E-16		AT5G67300	AT5G59220	MYB
A.thaliana	AT1G72770	0.122	No		ENOG411DVFP	AT3G51250;AT4G35985;AT2G17840	ENOG411E3DU	AT4G32610;AT4G32615;AT4G37410;AT4G32605;AT4G37400	0.0292724	senescence-associated protein	mitochondrial glycoprotein		A.thaliana	GO:0033481	galacturonate biosynthetic process	GO:0009414	0.048		chr1_11303807	T_G	9	AT1G31130	AT1G28370	1.309246713	5.45987841	7.00E-08	1.56151507	9.008271597	2.80E-18		AT1G43160	AT5G59220	ERF
A.thaliana	AT2G43290	0.122	No		ENOG411DVFP	AT3G51250;AT4G35985;AT2G17840	ENOG411DX2I	AT1G22780;AT1G34030;AT4G09800	0.0292114	senescence-associated protein	ribosomal protein		A.thaliana	GO:0033214	siderophore-dependent iron import into cell	GO:0009414	0.047		chr1_11315733	A_C	9	AT1G31130	AT1G28370	1.309246713	5.45987841	7.00E-08	1.56151507	9.008271597	2.80E-18		AT1G43160	AT5G59220	ERF
A.thaliana	AT2G44840	0.122	No		ENOG411DVFP	AT3G51250;AT4G35985;AT2G17840	ENOG411E2TY	AT4G15000;AT2G32220;AT3G22230	0.0287554	senescence-associated protein	60S ribosomal protein L27		A.thaliana	GO:0051980	iron-nicotianamine transmembrane transporter activity	GO:0009414	0.047		chr1_11301651	G_A	9	AT1G31130	AT1G28370	1.309246713	5.45987841	7.00E-08	1.56151507	9.008271597	2.80E-18		AT1G01720	AT5G59220	NAC
A.thaliana	AT2G46600	0.122	No		ENOG411DVFP	AT3G51250;AT4G35985;AT2G17840	ENOG411DWKI	AT1G67430;AT1G27400	0.02875	senescence-associated protein	ribosomal protein		A.thaliana	GO:0006572	tyrosine catabolic process	GO:0009414	0.046		chr1_11301693	G_A	9	AT1G31130	AT1G28370	1.309246713	5.45987841	7.00E-08	1.56151507	9.008271597	2.80E-18		AT1G28370	AT5G59220	ERF
A.thaliana	AT3G11820	0.122	No		ENOG411DVFP	AT3G51250;AT4G35985;AT2G17840	ENOG411DVSN	AT1G61040	0.0286522	senescence-associated protein	RNA polymerase-associated protein RTF1		A.thaliana	GO:0009924	octadecanal decarbonylase activity	GO:0009414	0.046		chr1_11306431	G_T	8	AT1G31130	AT1G28370	1.268017699	4.979315129	8.36E-07	1.534392964	8.291909686	7.40E-16		AT1G80840	AT5G59220	WRKY
A.thaliana	AT3G18780	0.122	No		ENOG411DVFP	AT3G51250;AT4G35985;AT2G17840	ENOG411DYWS	AT5G63810	0.0286479	senescence-associated protein	beta-galactosidase		A.thaliana	GO:0010143	cutin biosynthetic process	GO:0009414	0.046		chr1_11312105	A_T	8	AT1G31130	AT1G28370	1.268017699	4.979315129	8.36E-07	1.534392964	8.291909686	7.40E-16		AT2G22430	AT5G59220	HD-ZIP
A.thaliana	AT3G23030	0.122	No		ENOG411DVFP	AT3G51250;AT4G35985;AT2G17840	ENOG411E30D	AT5G49010;AT5G47720	0.0285606	senescence-associated protein	DNA replication complex GINS protein		A.thaliana	GO:0046870	cadmium ion binding	GO:0009414	0.046		chr1_11312184	C_T	9	AT1G31130	AT1G28370	1.309246713	5.45987841	7.00E-08	1.56151507	9.008271597	2.80E-18		AT2G38470	AT5G59220	WRKY
A.thaliana	AT3G51920	0.122	Yes		ENOG411DVFP	AT3G51250;AT4G35985;AT2G17840	ENOG411DWPZ	AT3G18790;AT3G18790;AT3G19980	0.0283929	senescence-associated protein	pre-mRNA-splicing factor ISY1		A.thaliana	GO:0090447	glycerol-3-phosphate 2-O-acyltransferase activity	GO:0009414	0.046		chr4_16921004	G_A	8	AT4G34150	AT1G28370	1.137958449	5.210197823	2.60E-07	1.486917601	8.01066323	6.00E-15		AT3G20310	AT5G59220	ERF
A.thaliana	AT4G30210	0.122	No		ENOG411DVFP	AT3G51250;AT4G35985;AT2G17840	ENOG411DYP6	AT5G64370	0.0282237	senescence-associated protein	Beta-ureidopropionase		A.thaliana	GO:1990465	aldehyde oxygenase (deformylating) activity	GO:0009414	0.046		chr3_17914328	G_A	10	AT3G46090	AT1G28370	1.411882815	7.627194996	9.51E-14	1.225413434	7.283739887	1.03E-12		AT1G13260	AT5G59220	RAV
A.thaliana	AT4G34180	0.122	No		ENOG411DVFP	AT3G51250;AT4G35985;AT2G17840	ENOG411DWQP	AT1G10290;AT1G59610	0.0281497	senescence-associated protein	K01528 dynamin GTPase EC 3.6.5.5		A.thaliana	GO:0001666	response to hypoxia	GO:0009414	0.044		chr3_17914389	G_T	9	AT3G46090	AT1G28370	1.475661459	7.575769637	1.37E-13	1.402671952	7.993831421	6.79E-15		AT1G62300	AT5G59220	WRKY
A.thaliana	AT4G34460	0.122	No		ENOG411DVFP	AT3G51250;AT4G35985;AT2G17840	ENOG411DWZJ	#N/A	0.0281079	senescence-associated protein	splicing factor 3b		A.thaliana	GO:0004568	chitinase activity	GO:0009414	0.044		chr3_17914389	G_T	9	AT3G48520	AT1G28370	1.025944745	5.549282333	4.32E-08	1.402671952	7.993831421	6.79E-15		AT1G19000	AT5G59220	MYB_related
A.thaliana	AT5G44290	0.122	No		ENOG411DVFP	AT3G51250;AT4G35985;AT2G17840	ENOG411DYBY	AT5G63620;AT5G63190	0.0280799	senescence-associated protein	Dehydrogenase		A.thaliana	GO:0005496	steroid binding	GO:0009414	0.044		chr1_21938263	G_A	48	AT1G56660	AT1G28370	0.542049189	6.729691107	3.99E-11	0.590125391	7.582078948	1.31E-13		AT1G19000	AT5G59220	MYB_related
A.thaliana	AT1G19000	0.121	No		ENOG411DVFP	AT3G51250;AT4G35985;AT2G17840	ENOG411E28Y	AT5G64160;AT5G63760	0.0279703	senescence-associated protein	NA		A.thaliana	GO:0005768	endosome	GO:0009414	0.044		chr3_22464153	T_A/T_TC/T_TTTA	13/1/1	AT3G62260	AT1G28370	1.094363578	6.668069103	5.91E-11	1.034096735	7.486578226	2.55E-13		AT3G50260	AT5G59220	ERF
A.thaliana	AT1G22410	0.121	No		ENOG411DVFP	AT3G51250;AT4G35985;AT2G17840	ENOG411DZ3N	AT5G57120;AT5G56350	0.0278784	senescence-associated protein	SRP40 C-terminal domain		A.thaliana	GO:0005783	endoplasmic reticulum	GO:0009414	0.044		chr4_16921004	G_A	8	AT4G34410	AT1G28370	1.521871419	10.85175201	3.66E-25	1.486917601	8.01066323	6.00E-15		AT3G50260	AT5G59220	ERF
A.thaliana	AT2G39350	0.121	No		ENOG411DVFP	AT3G51250;AT4G35985;AT2G17840	ENOG411DVVJ	AT1G17290;AT1G72330	0.0275357	senescence-associated protein	alanine aminotransferase		A.thaliana	GO:0005802	trans-Golgi network	GO:0009414	0.044		chr1_8371018	G_A	7	AT1G23710	AT1G28370	1.39852955	5.864087674	7.48E-09	1.448325543	7.284025682	1.03E-12		AT1G19210	AT5G59220	ERF
A.thaliana	AT3G02360	0.121	No		ENOG411DVFP	AT3G51250;AT4G35985;AT2G17840	ENOG411DYQA	AT1G30580	0.0272013	senescence-associated protein	Protein of unknown function (DUF933)		A.thaliana	GO:0005886	plasma membrane	GO:0009414	0.044		chr1_21938263	G_A	48	AT1G58420	AT1G28370	0.520748125	6.391442731	3.31E-10	0.590125391	7.582078948	1.31E-13		AT1G19210	AT5G59220	ERF
A.thaliana	AT4G19640	0.121	No		ENOG411DVFP	AT3G51250;AT4G35985;AT2G17840	ENOG411E3EB	AT4G32930;AT4G37750	0.0271966	senescence-associated protein	Eukaryotic protein of unknown function (DUF866)		A.thaliana	GO:0006032	chitin catabolic process	GO:0009414	0.044		chr1_21938263	G_A	48	AT1G56060	AT1G28370	0.431224301	5.066824451	5.40E-07	0.590125391	7.582078948	1.31E-13		AT1G53910	AT5G59220	ERF
A.thaliana	AT5G42080	0.121	No		ENOG411DVFP	AT3G51250;AT4G35985;AT2G17840	ENOG411E1AP	AT1G06210	0.027196	senescence-associated protein	VHS domain-containing protein		A.thaliana	GO:0006108	malate metabolic process	GO:0009414	0.044		chr2_11440376	C_A	14	AT2G24600	AT1G28370	0.897838174	5.237812839	2.26E-07	1.112811804	7.856978211	1.84E-14		AT1G50640	AT5G59220	ERF
A.thaliana	AT1G21680	0.12	No		ENOG411DVFP	AT3G51250;AT4G35985;AT2G17840	ENOG411DW2Z	AT3G17880	0.0271465	senescence-associated protein	TPR repeat-containing thioredoxin		A.thaliana	GO:0006555	methionine metabolic process	GO:0009414	0.044		chr1_11299360	G_A	7	AT1G33760	AT1G28370	1.614196337	7.442336816	3.47E-13	1.788128275	9.188737551	6.51E-19		AT1G29280	AT5G59220	WRKY
A.thaliana	AT1G51090	0.12	No		ENOG411DVFP	AT3G51250;AT4G35985;AT2G17840	ENOG411DXCN	AT4G04350	0.0270321	senescence-associated protein	tRNA synthetases class I (I L M and V)		A.thaliana	GO:0008652	cellular amino acid biosynthetic process	GO:0009414	0.044		chr1_11303044	C_T	8	AT1G33760	AT1G28370	1.352466508	6.571976192	1.08E-10	1.534392964	8.291909686	7.40E-16		AT1G29280	AT5G59220	WRKY
A.thaliana	AT2G20630	0.12	No		ENOG411DVFP	AT3G51250;AT4G35985;AT2G17840	ENOG411E1ND	AT2G38550	0.0269971	senescence-associated protein	non-green plastid inner envelope membrane protein		A.thaliana	GO:0010008	endosome membrane	GO:0009414	0.044		chr1_11310170	A_G	9	AT1G33760	AT1G28370	1.19507952	6.114499992	1.75E-09	1.56151507	9.008271597	2.80E-18		AT1G74840	AT5G59220	MYB_related
A.thaliana	AT2G42790	0.12	No		ENOG411DVFP	AT3G51250;AT4G35985;AT2G17840	ENOG411DWKD	AT5G24710	0.0267817	senescence-associated protein	WD domain G-beta repeat		A.thaliana	GO:0010071	root meristem specification	GO:0009414	0.044		chr1_11304253	T_C	8	AT1G33760	AT1G28370	1.352466508	6.571976192	1.08E-10	1.534392964	8.291909686	7.40E-16		AT2G30250	AT5G59220	WRKY
A.thaliana	AT3G02840	0.12	No		ENOG411DVFP	AT3G51250;AT4G35985;AT2G17840	ENOG411E2QA	AT4G34210;AT3G21860;AT3G60010;AT4G34470;AT3G60020;AT3G53060;AT3G21840;AT3G21830;AT3G21850;AT5G42190;AT1G75950	0.0266944	senescence-associated protein	SKP1-like protein		A.thaliana	GO:0016656	monodehydroascorbate reductase (NADH) activity	GO:0009414	0.044		chr1_11304258	A_T	10	AT1G33760	AT1G28370	1.06911836	5.761621087	1.34E-08	1.411628505	8.555563901	9.90E-17		AT2G30250	AT5G59220	WRKY
A.thaliana	AT3G44310	0.12	No		ENOG411DVFP	AT3G51250;AT4G35985;AT2G17840	ENOG411DYGY	AT1G09130	0.0266306	senescence-associated protein	ATP-dependent Clp protease proteolytic subunit		A.thaliana	GO:0016998	cell wall macromolecule catabolic process	GO:0009414	0.044		chr1_11312541	G_A	8	AT1G33760	AT1G28370	1.352466508	6.571976192	1.08E-10	1.534392964	8.291909686	7.40E-16		AT4G34410	AT5G59220	ERF
A.thaliana	AT3G53990	0.12	No		ENOG411DVFP	AT3G51250;AT4G35985;AT2G17840	ENOG411DXDT	AT4G24620	0.026373	senescence-associated protein	glucose-6-phosphate isomerase		A.thaliana	GO:0019563	glycerol catabolic process	GO:0009414	0.044		chr1_11307362	T_G	8	AT1G33760	AT1G28370	1.352466508	6.571976192	1.08E-10	1.534392964	8.291909686	7.40E-16		AT4G34410	AT5G59220	ERF
A.thaliana	AT4G27280	0.12	No		ENOG411DVFP	AT3G51250;AT4G35985;AT2G17840	ENOG411E3NR	AT3G55280;AT2G39460	0.0262514	senescence-associated protein	ribosomal protein		A.thaliana	GO:0031593	polyubiquitin modification-dependent protein binding	GO:0009414	0.044		chr1_11303807	T_G	9	AT1G33760	AT1G28370	1.19507952	6.114499992	1.75E-09	1.56151507	9.008271597	2.80E-18		AT1G45249	AT5G59220	bZIP
A.thaliana	AT5G04760	0.12	No		ENOG411DVFP	AT3G51250;AT4G35985;AT2G17840	ENOG411DW7V	AT4G38600;AT4G38600	0.0260249	senescence-associated protein	E3 ubiquitin-protein ligase		A.thaliana	GO:0033320	UDP-D-xylose biosynthetic process	GO:0009414	0.044		chr1_11315733	A_C	9	AT1G33760	AT1G28370	1.19507952	6.114499992	1.75E-09	1.56151507	9.008271597	2.80E-18		AT1G51700	AT5G59220	Dof
A.thaliana	AT5G05140	0.12	No		ENOG411DVFP	AT3G51250;AT4G35985;AT2G17840	ENOG411DX25	AT3G06540	0.0258413	senescence-associated protein	Rab proteins geranylgeranyltransferase component		A.thaliana	GO:0034976	response to endoplasmic reticulum stress	GO:0009414	0.044		chr1_11306648	G_T	7	AT1G33760	AT1G28370	1.614196337	7.442336816	3.47E-13	1.788128275	9.188737551	6.51E-19		AT5G60850	AT5G59220	Dof
A.thaliana	AT1G21670	0.119	No		ENOG411DVFP	AT3G51250;AT4G35985;AT2G17840	ENOG411DXKS	AT5G02680;AT4G13780	0.0257103	senescence-associated protein	methionyl-tRNA synthetase		A.thaliana	GO:0046740	transport of virus in host, cell to cell	GO:0009414	0.044		chr1_11301651	G_A	9	AT1G33760	AT1G28370	1.19507952	6.114499992	1.75E-09	1.56151507	9.008271597	2.80E-18		AT1G22070	AT5G59220	bZIP
A.thaliana	AT2G36830	0.119	No		ENOG411DVFP	AT3G51250;AT4G35985;AT2G17840	ENOG411DXS0	AT4G12280;AT4G12270;AT4G12290	0.0257089	senescence-associated protein	amine oxidase		A.thaliana	GO:0050829	defense response to Gram-negative bacterium	GO:0009414	0.044		chr1_11301693	G_A	9	AT1G33760	AT1G28370	1.19507952	6.114499992	1.75E-09	1.56151507	9.008271597	2.80E-18		AT1G72010	AT5G59220	TCP
A.thaliana	AT2G43970	0.119	No		ENOG411DVFP	AT3G51250;AT4G35985;AT2G17840	ENOG411DZR8	AT3G62870;AT2G47610	0.0256576	senescence-associated protein	60S ribosomal protein		A.thaliana	GO:0009922	fatty acid elongase activity	GO:0009414	0.043		chr1_11306431	G_T	8	AT1G33760	AT1G28370	1.352466508	6.571976192	1.08E-10	1.534392964	8.291909686	7.40E-16		AT1G72010	AT5G59220	TCP
A.thaliana	AT3G05500	0.119	No		ENOG411DVFP	AT3G51250;AT4G35985;AT2G17840	ENOG411DXA1	AT5G52490;AT5G52470;AT4G25630	0.0255808	senescence-associated protein	rRNA 2'-O-methyltransferase fibrillarin		A.thaliana	GO:0010188	response to microbial phytotoxin	GO:0009414	0.043		chr1_11312105	A_T	8	AT1G33760	AT1G28370	1.352466508	6.571976192	1.08E-10	1.534392964	8.291909686	7.40E-16		AT1G69490	AT5G59220	NAC
A.thaliana	AT3G10985	0.119	No		ENOG411DVFP	AT3G51250;AT4G35985;AT2G17840	ENOG411EKMN	AT5G38530	0.0253373	senescence-associated protein	tryptophan synthase beta chain		A.thaliana	GO:1902347	response to strigolactone	GO:0009414	0.043		chr1_11312184	C_T	9	AT1G33760	AT1G28370	1.19507952	6.114499992	1.75E-09	1.56151507	9.008271597	2.80E-18		AT1G69490	AT5G59220	NAC
A.thaliana	AT4G22820	0.119	No		ENOG411DVFP	AT3G51250;AT4G35985;AT2G17840	ENOG411DYFA	AT1G08200;AT2G27860	0.0251774	senescence-associated protein	Bifunctional polymyxin resistance protein		A.thaliana	GO:0006073	cellular glucan metabolic process	GO:0009414	0.042		chr2_11440376	C_A	14	AT2G27080	AT1G28370	0.866387838	4.974777339	8.55E-07	1.112811804	7.856978211	1.84E-14		AT3G21890	AT5G59220	#N/A
A.thaliana	AT4G33510	0.119	No		ENOG411DVFP	AT3G51250;AT4G35985;AT2G17840	ENOG411E0B7	AT1G18270	0.0249614	senescence-associated protein	ketose-bisphosphate aldolase		A.thaliana	GO:0006633	fatty acid biosynthetic process	GO:0009414	0.042		chr1_21938263	G_A	48	AT1G61470	AT1G28370	0.432524788	5.05154796	5.83E-07	0.590125391	7.582078948	1.31E-13		AT2G47070	AT5G59220	SBP
A.thaliana	AT4G37870	0.119	No		ENOG411DVFP	AT3G51250;AT4G35985;AT2G17840	ENOG411DY9R	AT1G14570	0.024948	senescence-associated protein	UBX domain-containing protein		A.thaliana	GO:0008242	omega peptidase activity	GO:0009414	0.042		chr2_11440376	C_A	14	AT2G26190	AT1G28370	0.977887769	5.676372985	2.15E-08	1.112811804	7.856978211	1.84E-14		AT4G31800	AT5G59220	WRKY
A.thaliana	AT1G01650	0.118	No		ENOG411DVFP	AT3G51250;AT4G35985;AT2G17840	ENOG411E02C	AT5G57610;AT5G56880	0.0249009	senescence-associated protein	Protein kinase domain containing protein expressed		A.thaliana	GO:0009684	indoleacetic acid biosynthetic process	GO:0009414	0.042		chr3_17914328	G_A	10	AT3G49530	AT1G28370	1.313346228	6.726819877	4.07E-11	1.225413434	7.283739887	1.03E-12		AT5G51190	AT5G59220	ERF
A.thaliana	AT1G11260	0.118	No		ENOG411DVFP	AT3G51250;AT4G35985;AT2G17840	ENOG411E555	AT1G68590;AT5G15760	0.0248626	senescence-associated protein	ribosomal protein 3		A.thaliana	GO:0010411	xyloglucan metabolic process	GO:0009414	0.042		chr3_17914389	G_T	9	AT3G49530	AT1G28370	1.499973574	7.355647086	6.31E-13	1.402671952	7.993831421	6.79E-15		AT1G68670	AT5G59220	G2-like
A.thaliana	AT1G21400	0.118	No		ENOG411DVFP	AT3G51250;AT4G35985;AT2G17840	ENOG411DWT8	AT1G52570;AT3G15730	0.0240711	senescence-associated protein	Hydrolyzes glycerol-phospholipids at the terminal phosphodiesteric bond (By similarity)		A.thaliana	GO:0016762	xyloglucan:xyloglucosyl transferase activity	GO:0009414	0.042		chr4_16921004	G_A	8	AT4G37260	AT1G28370	1.469844605	5.570660729	3.84E-08	1.486917601	8.01066323	6.00E-15		AT3G24050	AT5G59220	GATA
A.thaliana	AT1G23130	0.118	No		ENOG411DVFP	AT3G51250;AT4G35985;AT2G17840	ENOG411DWA7	AT5G12370;AT5G12365	0.0239051	senescence-associated protein	exocyst complex component		A.thaliana	GO:0046900	tetrahydrofolylpolyglutamate metabolic process	GO:0009414	0.042		chr4_16921004	G_A	8	AT4G33920	AT1G28370	1.500344449	6.005460809	3.32E-09	1.486917601	8.01066323	6.00E-15		AT5G65210	AT5G59220	bZIP
A.thaliana	AT1G64720	0.118	No		ENOG411DVFP	AT3G51250;AT4G35985;AT2G17840	ENOG411E1JS	AT5G17510;AT5G17210;AT3G03460	0.0238662	senescence-associated protein	NA		A.thaliana	GO:0070001	aspartic-type peptidase activity	GO:0009414	0.042		chr4_16921004	G_A	8	AT4G33050	AT1G28370	1.219328993	5.474206313	6.48E-08	1.486917601	8.01066323	6.00E-15		AT5G65210	AT5G59220	bZIP
A.thaliana	AT3G07560	0.118	No		ENOG411DVFP	AT3G51250;AT4G35985;AT2G17840	ENOG411E2S5	AT5G47190;AT4G17560	0.0235952	senescence-associated protein	ribosomal protein		A.thaliana	GO:0019762	glucosinolate catabolic process	GO:0009414	0.04		chr4_16921004	G_A	8	AT1G30270	AT1G28370	1.293805048	5.213256798	2.56E-07	1.486917601	8.01066323	6.00E-15		AT3G49530	AT5G59220	NAC
A.thaliana	AT3G25760	0.118	No		ENOG411DVFP	AT3G51250;AT4G35985;AT2G17840	ENOG411DZBZ	AT5G60790	0.0233658	senescence-associated protein	ABC transporter F family member		A.thaliana	GO:0030234	enzyme regulator activity	GO:0009414	0.04		chr1_11299360	G_A	7	AT1G32920	AT2G40140	1.410263503	5.099223548	4.59E-07	1.689017003	7.267605734	1.15E-12		AT4G37260	AT5G59220	MYB
A.thaliana	AT3G26740	0.118	No		ENOG411DVFP	AT3G51250;AT4G35985;AT2G17840	ENOG411E0GG	AT5G16340;AT1G75960;AT5G16370	0.0231356	senescence-associated protein	acyl coa ligase acetate-coa synthetase-like protein		A.thaliana	GO:0080028	nitrile biosynthetic process	GO:0009414	0.04		chr1_11310170	A_G	9	AT1G32920	AT2G40140	1.317895276	5.374971534	1.10E-07	1.694812	8.308387641	6.54E-16		AT1G33240	AT5G59220	Trihelix
A.thaliana	AT1G11650	0.117	No		ENOG411DVFP	AT3G51250;AT4G35985;AT2G17840	ENOG411DW79	AT5G27140;AT3G05060;AT5G27120	0.023074	senescence-associated protein	nucleolar protein		A.thaliana	GO:0098807	chloroplast thylakoid membrane protein complex	GO:0009414	0.039		chr1_11304258	A_T	10	AT1G32920	AT2G40140	1.195353265	5.142021736	3.69E-07	1.511367624	7.779809533	3.21E-14		AT1G33240	AT5G59220	Trihelix
A.thaliana	AT1G19910	0.117	No		ENOG411DVFP	AT3G51250;AT4G35985;AT2G17840	ENOG411DXV0	AT4G32208;AT5G09590	0.0227887	senescence-associated protein	Heat shock 70 kDa protein		A.thaliana	GO:0005509	calcium ion binding	GO:0009414	0.038		chr1_11303807	T_G	9	AT1G32920	AT2G40140	1.317895276	5.374971534	1.10E-07	1.694812	8.308387641	6.54E-16		AT1G30210	AT5G59220	TCP
A.thaliana	AT1G48920	0.117	No		ENOG411DVFP	AT3G51250;AT4G35985;AT2G17840	ENOG411DX4E	AT5G56030;AT5G52640;AT5G56000;AT5G56010	0.0226783	senescence-associated protein	Heat Shock Protein		A.thaliana	GO:0005811	lipid droplet	GO:0009414	0.038		chr1_11315733	A_C	9	AT1G32920	AT2G40140	1.317895276	5.374971534	1.10E-07	1.694812	8.308387641	6.54E-16		AT4G32730	AT5G59220	MYB
A.thaliana	AT1G55850	0.117	No		ENOG411DVFP	AT3G51250;AT4G35985;AT2G17840	ENOG411E3RG	AT2G32720	0.0226073	senescence-associated protein	cytochrome		A.thaliana	GO:0005901	caveola	GO:0009414	0.038		chr1_11306648	G_T	7	AT1G32920	AT2G40140	1.410263503	5.099223548	4.59E-07	1.689017003	7.267605734	1.15E-12		AT4G32730	AT5G59220	MYB
A.thaliana	AT1G68840	0.117	No		ENOG411DVFP	AT3G51250;AT4G35985;AT2G17840	ENOG411DVG9	AT5G47040	0.0226046	senescence-associated protein	ATP-dependent serine protease that mediates the selective degradation of misfolded and unassembled polypeptides in the peroxisomal matrix. Necessary for type 2 peroxisome targeting signal (PTS2)-containing protein processing and facilitates peroxisome matrix protein import (By similarity)		A.thaliana	GO:0006097	glyoxylate cycle	GO:0009414	0.038		chr1_11301651	G_A	9	AT1G32920	AT2G40140	1.317895276	5.374971534	1.10E-07	1.694812	8.308387641	6.54E-16		AT4G31060	AT5G59220	ERF
A.thaliana	AT1G75950	0.117	No		ENOG411DVFP	AT3G51250;AT4G35985;AT2G17840	ENOG411DW3X	AT1G18060	0.02256	senescence-associated protein	NA		A.thaliana	GO:0006955	immune response	GO:0009414	0.038		chr1_11301693	G_A	9	AT1G32920	AT2G40140	1.317895276	5.374971534	1.10E-07	1.694812	8.308387641	6.54E-16		AT2G36010	AT5G59220	E2F/DP
A.thaliana	AT2G23090	0.117	No		ENOG411DVFP	AT3G51250;AT4G35985;AT2G17840	ENOG411E02B	AT4G24490;AT5G41820	0.0224978	senescence-associated protein	rab geranylgeranyl transferase like protein		A.thaliana	GO:0007166	cell surface receptor signaling pathway	GO:0009414	0.038		chr1_11312184	C_T	9	AT1G32920	AT2G40140	1.317895276	5.374971534	1.10E-07	1.694812	8.308387641	6.54E-16		AT1G01720	AT2G46680	NAC
A.thaliana	AT3G03100	0.117	No		ENOG411DVFP	AT3G51250;AT4G35985;AT2G17840	ENOG411DXYB	AT5G50920	0.0224575	senescence-associated protein	ATP-dependent Clp protease ATP-binding subunit clpA		A.thaliana	GO:0008219	cell death	GO:0009414	0.038		chr3_22464153	T_A/T_TC/T_TTTA	13/1/1	AT3G61190	AT2G40140	1.235060473	8.249608881	1.02E-15	1.206172018	7.487783125	2.53E-13		AT2G22430	AT2G46680	HD-ZIP
A.thaliana	AT3G30775	0.117	Yes		ENOG411DVFP	AT3G51250;AT4G35985;AT2G17840	ENOG411DVPY	AT4G17260;AT4G20330	0.0223135	senescence-associated protein	L-lactate dehydrogenase		A.thaliana	GO:0008692	3-hydroxybutyryl-CoA epimerase activity	GO:0009414	0.038		chr2_11440376	C_A	14	AT2G26530	AT2G40140	0.942122007	6.322612355	5.04E-10	1.209037735	7.270149305	1.13E-12		AT1G13260	AT2G46680	RAV
A.thaliana	AT3G50480	0.117	No		ENOG411DVFP	AT3G51250;AT4G35985;AT2G17840	ENOG411E2U1	AT1G33850;AT1G34540;AT5G09510;AT1G04270;AT5G09490;AT5G09500;AT5G43640	0.0222792	senescence-associated protein	40s ribosomal protein		A.thaliana	GO:0009682	induced systemic resistance	GO:0009414	0.038		chr1_11303044	C_T	8	AT1G31130	AT2G40140	1.268017699	4.979315129	8.36E-07	1.687299023	7.76907888	3.47E-14		AT1G19000	AT2G46680	MYB_related
A.thaliana	AT4G31500	0.117	No		ENOG411DVFP	AT3G51250;AT4G35985;AT2G17840	ENOG411DW6J	AT2G06210	0.022145	senescence-associated protein	RNA polymerase-associated protein CTR9		A.thaliana	GO:0010112	regulation of systemic acquired resistance	GO:0009414	0.038		chr1_11310170	A_G	9	AT1G31130	AT2G40140	1.309246713	5.45987841	7.00E-08	1.694812	8.308387641	6.54E-16		AT1G19000	AT2G46680	MYB_related
A.thaliana	AT4G34110	0.117	No		ENOG411DVFP	AT3G51250;AT4G35985;AT2G17840	ENOG411DWZN	AT1G76140;AT1G20380	0.0221392	senescence-associated protein	prolyl endopeptidase		A.thaliana	GO:0010179	IAA-Ala conjugate hydrolase activity	GO:0009414	0.038		chr1_11304253	T_C	8	AT1G31130	AT2G40140	1.268017699	4.979315129	8.36E-07	1.687299023	7.76907888	3.47E-14		AT1G51700	AT2G46680	Dof
A.thaliana	AT5G01750	0.117	No		ENOG411DVFP	AT3G51250;AT4G35985;AT2G17840	ENOG411DXVF	AT3G24780;AT5G13210;AT5G43400;AT5G43390	0.0218803	senescence-associated protein	Domain of unknown function (DUF2828)		A.thaliana	GO:0010344	seed oilbody biogenesis	GO:0009414	0.038		chr1_11304258	A_T	10	AT1G31130	AT2G40140	1.176684422	5.17317059	3.15E-07	1.511367624	7.779809533	3.21E-14		AT5G60850	AT2G46680	Dof
A.thaliana	AT5G54810	0.117	No		ENOG411DVFP	AT3G51250;AT4G35985;AT2G17840	ENOG411E2KA	AT3G02080;AT5G15520;AT5G61170	0.021846	senescence-associated protein	40S ribosomal protein		A.thaliana	GO:0010431	seed maturation	GO:0009414	0.038		chr1_11312541	G_A	8	AT1G31130	AT2G40140	1.268017699	4.979315129	8.36E-07	1.687299023	7.76907888	3.47E-14		AT5G60850	AT2G46680	Dof
A.thaliana	AT2G21660	0.116	Yes		ENOG411DVFP	AT3G51250;AT4G35985;AT2G17840	ENOG411DW01	AT5G25754;AT5G25757;AT5G25710	0.0218301	senescence-associated protein	Component of the eukaryotic translation initiation factor 3 (eIF-3) complex which is involved in protein synthesis and together with other initiation factors stimulates binding of mRNA and methionyl-tRNAi to the 40S ribosome (By similarity)		A.thaliana	GO:0010942	positive regulation of cell death	GO:0009414	0.038		chr1_11307362	T_G	8	AT1G31130	AT2G40140	1.268017699	4.979315129	8.36E-07	1.687299023	7.76907888	3.47E-14		AT1G22070	AT2G46680	bZIP
A.thaliana	AT2G24200	0.116	No		ENOG411DVFP	AT3G51250;AT4G35985;AT2G17840	ENOG411DVPG	AT2G02560	0.0217924	senescence-associated protein	Cullin-associated NEDD8-dissociated protein		A.thaliana	GO:0012511	monolayer-surrounded lipid storage body	GO:0009414	0.038		chr1_11303807	T_G	9	AT1G31130	AT2G40140	1.309246713	5.45987841	7.00E-08	1.694812	8.308387641	6.54E-16		AT2G01060	AT2G46680	G2-like
A.thaliana	AT2G38870	0.116	No		ENOG411DVFP	AT3G51250;AT4G35985;AT2G17840	ENOG411E34J	AT4G28005;AT5G52840	0.0217504	senescence-associated protein	NADH dehydrogenase ubiquinone 1 alpha subcomplex subunit 5		A.thaliana	GO:0016165	linoleate 13S-lipoxygenase activity	GO:0009414	0.038		chr1_11315733	A_C	9	AT1G31130	AT2G40140	1.309246713	5.45987841	7.00E-08	1.694812	8.308387641	6.54E-16		AT2G01060	AT2G46680	G2-like
A.thaliana	AT2G41010	0.116	Yes		ENOG411DVFP	AT3G51250;AT4G35985;AT2G17840	ENOG411EKJK	AT1G08490	0.0217262	senescence-associated protein	Cysteine desulfurase		A.thaliana	GO:0019915	lipid storage	GO:0009414	0.038		chr1_11301651	G_A	9	AT1G31130	AT2G40140	1.309246713	5.45987841	7.00E-08	1.694812	8.308387641	6.54E-16		AT1G69490	AT2G46680	NAC
A.thaliana	AT2G44490	0.116	No		ENOG411DVFP	AT3G51250;AT4G35985;AT2G17840	ENOG411DXEG	#N/A	0.0216988	senescence-associated protein	DEAD/DEAH box helicase		A.thaliana	GO:0031348	negative regulation of defense response	GO:0009414	0.038		chr1_11301693	G_A	9	AT1G31130	AT2G40140	1.309246713	5.45987841	7.00E-08	1.694812	8.308387641	6.54E-16		AT3G21890	AT2G46680	#N/A
A.thaliana	AT3G01540	0.116	No		ENOG411DVFP	AT3G51250;AT4G35985;AT2G17840	ENOG411DVII	AT1G69200	0.0216595	senescence-associated protein	pfkB family carbohydrate kinase		A.thaliana	GO:0042344	indole glucosinolate catabolic process	GO:0009414	0.038		chr1_11306431	G_T	8	AT1G31130	AT2G40140	1.268017699	4.979315129	8.36E-07	1.687299023	7.76907888	3.47E-14		AT2G47070	AT2G46680	SBP
A.thaliana	AT3G01830	0.116	No		ENOG411DVFP	AT3G51250;AT4G35985;AT2G17840	ENOG411DXFY	AT2G44350;AT3G60100	0.0216116	senescence-associated protein	citrate synthase		A.thaliana	GO:0043531	ADP binding	GO:0009414	0.038		chr1_11312105	A_T	8	AT1G31130	AT2G40140	1.268017699	4.979315129	8.36E-07	1.687299023	7.76907888	3.47E-14		AT2G47070	AT2G46680	SBP
A.thaliana	AT3G05530	0.116	No		ENOG411DVFP	AT3G51250;AT4G35985;AT2G17840	ENOG411DX31	AT3G53110	0.021461	senescence-associated protein	DEAD-box ATP-dependent RNA helicase		A.thaliana	GO:0044183	protein folding chaperone	GO:0009414	0.038		chr1_11312184	C_T	9	AT1G31130	AT2G40140	1.309246713	5.45987841	7.00E-08	1.694812	8.308387641	6.54E-16		AT4G31800	AT2G46680	WRKY
A.thaliana	AT3G13920	0.116	No		ENOG411DVFP	AT3G51250;AT4G35985;AT2G17840	ENOG411E67W	AT5G51720	0.0213289	senescence-associated protein	domain-containing protein		A.thaliana	GO:0044853	plasma membrane raft	GO:0009414	0.038		chr3_22464153	T_A/T_TC/T_TTTA	13/1/1	AT3G62260	AT2G40140	1.094363578	6.668069103	5.91E-11	1.206172018	7.487783125	2.53E-13		AT5G66730	AT2G46680	C2H2
A.thaliana	AT3G23250	0.116	Yes		ENOG411DVFP	AT3G51250;AT4G35985;AT2G17840	ENOG411DX0G	AT2G45030;AT1G45332	0.0212571	senescence-associated protein	elongation factor G		A.thaliana	GO:0045735	nutrient reservoir activity	GO:0009414	0.038		chr2_11440376	C_A	14	AT2G24600	AT2G40140	0.897838174	5.237812839	2.26E-07	1.209037735	7.270149305	1.13E-12		AT1G68670	AT2G46680	G2-like
A.thaliana	AT3G27820	0.116	No		ENOG411DVFP	AT3G51250;AT4G35985;AT2G17840	ENOG411DWAF	AT5G65020;AT1G35720;AT5G10220;AT5G10230	0.0211991	senescence-associated protein	Annexin Arabidopsis		A.thaliana	GO:0051258	protein polymerization	GO:0009414	0.038		chr1_11299360	G_A	7	AT1G33760	AT2G40140	1.614196337	7.442336816	3.47E-13	1.689017003	7.267605734	1.15E-12		AT1G68670	AT2G46680	G2-like
A.thaliana	AT3G52850	0.116	No		ENOG411DVFP	AT3G51250;AT4G35985;AT2G17840	ENOG411DXR5	AT3G03340;AT3G02700;AT5G17440	0.0211656	senescence-associated protein	RNA-binding protein Luc7-like		A.thaliana	GO:0055035	plastid thylakoid membrane	GO:0009414	0.038		chr1_11303044	C_T	8	AT1G33760	AT2G40140	1.352466508	6.571976192	1.08E-10	1.687299023	7.76907888	3.47E-14		AT5G65210	AT2G46680	bZIP
A.thaliana	AT3G52880	0.116	No		ENOG411DVFP	AT3G51250;AT4G35985;AT2G17840	ENOG411DXHZ	AT3G17590	0.021145	senescence-associated protein	chromatin structure-remodeling complex protein		A.thaliana	GO:0080027	response to herbivore	GO:0009414	0.038		chr1_11310170	A_G	9	AT1G33760	AT2G40140	1.19507952	6.114499992	1.75E-09	1.694812	8.308387641	6.54E-16		AT5G65210	AT2G46680	bZIP
A.thaliana	AT3G52930	0.116	No		ENOG411DVFP	AT3G51250;AT4G35985;AT2G17840	ENOG411DY8R	AT5G16310;AT1G65650	0.0211291	senescence-associated protein	ubiquitin carboxyl-terminal hydrolase		A.thaliana	GO:1990137	plant seed peroxidase activity	GO:0009414	0.038		chr1_11304253	T_C	8	AT1G33760	AT2G40140	1.352466508	6.571976192	1.08E-10	1.687299023	7.76907888	3.47E-14		AT1G25550	AT2G46680	G2-like
A.thaliana	AT3G62290	0.116	No		ENOG411DVFP	AT3G51250;AT4G35985;AT2G17840	ENOG411DX3N	AT1G10580	0.0210285	senescence-associated protein	pre-mRNA-processing factor		A.thaliana	GO:0000276	mitochondrial proton-transporting ATP synthase complex, coupling factor F(o)	GO:0009414	0.036		chr1_11304258	A_T	10	AT1G33760	AT2G40140	1.06911836	5.761621087	1.34E-08	1.511367624	7.779809533	3.21E-14		AT3G49530	AT2G46680	NAC
A.thaliana	AT5G01600	0.116	No		ENOG411DVFP	AT3G51250;AT4G35985;AT2G17840	ENOG411DZ3D	AT3G01010;AT3G00020;AT5G15490;AT5G39320;AT3G29360;AT1G26570	0.0208225	senescence-associated protein	UDP-glucose 6-dehydrogenase		A.thaliana	GO:0004014	adenosylmethionine decarboxylase activity	GO:0009414	0.036		chr1_11312541	G_A	8	AT1G33760	AT2G40140	1.352466508	6.571976192	1.08E-10	1.687299023	7.76907888	3.47E-14		AT3G49530	AT2G46680	NAC
A.thaliana	AT5G42380	0.116	No		ENOG411DVFP	AT3G51250;AT4G35985;AT2G17840	ENOG411DW47	AT4G35090;AT1G20630	0.0208066	senescence-associated protein	Occurs in almost all aerobically respiring organisms and serves to protect cells from the toxic effects of hydrogen peroxide (By similarity)		A.thaliana	GO:0004129	cytochrome-c oxidase activity	GO:0009414	0.036		chr1_11307362	T_G	8	AT1G33760	AT2G40140	1.352466508	6.571976192	1.08E-10	1.687299023	7.76907888	3.47E-14		AT1G33240	AT2G46680	Trihelix
A.thaliana	AT5G48380	0.116	No		ENOG411DVFP	AT3G51250;AT4G35985;AT2G17840	ENOG411DX0M	AT4G33500	0.0207772	senescence-associated protein	phosphatase 2C		A.thaliana	GO:0006334	nucleosome assembly	GO:0009414	0.036		chr1_11303807	T_G	9	AT1G33760	AT2G40140	1.19507952	6.114499992	1.75E-09	1.694812	8.308387641	6.54E-16		AT1G33240	AT2G46680	Trihelix
A.thaliana	AT5G53350	0.116	No		ENOG411DVFP	AT3G51250;AT4G35985;AT2G17840	ENOG411E7NH	AT1G20450;AT1G20440;AT1G76180	0.0206039	senescence-associated protein	early response to dehydration 14		A.thaliana	GO:0006557	S-adenosylmethioninamine biosynthetic process	GO:0009414	0.036		chr1_11315733	A_C	9	AT1G33760	AT2G40140	1.19507952	6.114499992	1.75E-09	1.694812	8.308387641	6.54E-16		AT4G32730	AT2G46680	MYB
A.thaliana	AT5G62000	0.116	No		ENOG411DVFP	AT3G51250;AT4G35985;AT2G17840	ENOG411DYHA	AT4G33080;AT4G37900	0.0205873	senescence-associated protein	serine threonine-protein kinase		A.thaliana	GO:0006855	drug transmembrane transport	GO:0009414	0.036		chr1_11306648	G_T	7	AT1G33760	AT2G40140	1.614196337	7.442336816	3.47E-13	1.689017003	7.267605734	1.15E-12		AT4G32730	AT2G46680	MYB
A.thaliana	AT1G08200	0.115	No		ENOG411DVFP	AT3G51250;AT4G35985;AT2G17840	ENOG411DXMR	AT5G43500	0.0205397	senescence-associated protein	Actin-related protein		A.thaliana	GO:0006982	response to lipid hydroperoxide	GO:0009414	0.036		chr1_11301651	G_A	9	AT1G33760	AT2G40140	1.19507952	6.114499992	1.75E-09	1.694812	8.308387641	6.54E-16		AT2G46680	AT2G40000	HD-ZIP
A.thaliana	AT1G15340	0.115	No		ENOG411DVFP	AT3G51250;AT4G35985;AT2G17840	ENOG411EMIH	AT3G08020	0.0204574	senescence-associated protein	PHD		A.thaliana	GO:0008194	UDP-glycosyltransferase activity	GO:0009414	0.036		chr1_11301693	G_A	9	AT1G33760	AT2G40140	1.19507952	6.114499992	1.75E-09	1.694812	8.308387641	6.54E-16		AT3G15210	AT2G40000	ERF
A.thaliana	AT1G19570	0.115	No		ENOG411DVFP	AT3G51250;AT4G35985;AT2G17840	ENOG411DVNP	AT5G13980;AT5G66150	0.0204444	senescence-associated protein	Glycosyl hydrolase family 38 protein		A.thaliana	GO:0008886	glyceraldehyde-3-phosphate dehydrogenase (NADP+) (non-phosphorylating) activity	GO:0009414	0.036		chr1_11306431	G_T	8	AT1G33760	AT2G40140	1.352466508	6.571976192	1.08E-10	1.687299023	7.76907888	3.47E-14		AT5G67300	AT2G40000	MYB
A.thaliana	AT1G20620	0.115	No		ENOG411DVFP	AT3G51250;AT4G35985;AT2G17840	ENOG411E0H6	AT3G02920;AT2G24490	0.0203932	senescence-associated protein	Replication protein A		A.thaliana	GO:0010046	response to mycotoxin	GO:0009414	0.036		chr1_11312105	A_T	8	AT1G33760	AT2G40140	1.352466508	6.571976192	1.08E-10	1.687299023	7.76907888	3.47E-14		AT1G19000	AT2G40000	MYB_related
A.thaliana	AT1G54410	0.115	No		ENOG411DVFP	AT3G51250;AT4G35985;AT2G17840	ENOG411E0B1	AT3G15090;AT3G15740	0.0203932	senescence-associated protein	Reticulon-4-interacting protein 1		A.thaliana	GO:0010335	response to non-ionic osmotic stress	GO:0009414	0.036		chr1_11312184	C_T	9	AT1G33760	AT2G40140	1.19507952	6.114499992	1.75E-09	1.694812	8.308387641	6.54E-16		AT5G62000	AT2G40000	ARF
A.thaliana	AT2G15960	0.115	No		ENOG411DVFP	AT3G51250;AT4G35985;AT2G17840	ENOG411DYYR	AT3G15180;AT3G15840	0.0203889	senescence-associated protein	Proteasome non-ATPase 26S subunit		A.thaliana	GO:0015238	GO:0015238	GO:0009414	0.036		chr2_11440376	C_A	14	AT2G27080	AT2G40140	0.866387838	4.974777339	8.55E-07	1.209037735	7.270149305	1.13E-12		AT3G50260	AT2G40000	ERF
A.thaliana	AT3G22890	0.115	No		ENOG411DVFP	AT3G51250;AT4G35985;AT2G17840	ENOG411DVSE	AT1G18070	0.0198535	senescence-associated protein	eukaryotic peptide chain release factor GTP-binding subunit		A.thaliana	GO:0016036	cellular response to phosphate starvation	GO:0009414	0.036		chr2_11440376	C_A	14	AT2G26190	AT2G40140	0.977887769	5.676372985	2.15E-08	1.209037735	7.270149305	1.13E-12		AT3G50260	AT2G40000	ERF
A.thaliana	AT3G28940	0.115	No		ENOG411DVFP	AT3G51250;AT4G35985;AT2G17840	ENOG411DVPF	AT5G40760;AT3G27300	0.0198196	senescence-associated protein	glucose-6-phosphate 1-dehydrogenase		A.thaliana	GO:0016629	12-oxophytodienoate reductase activity	GO:0009414	0.036		chr1_21938263	G_A	48	AT1G60190	AT1G80840	0.547054952	5.42643547	8.37E-08	0.542631224	7.289172777	9.93E-13		AT1G19210	AT2G40000	ERF
A.thaliana	AT4G23850	0.115	No		ENOG411DVFP	AT3G51250;AT4G35985;AT2G17840	ENOG411EKJJ	AT5G26600;AT3G62130	0.0197781	senescence-associated protein	isopenicillin N		A.thaliana	GO:0016758	transferase activity, transferring hexosyl groups	GO:0009414	0.036		chr1_11299360	G_A	7	AT1G32920	AT1G80840	1.410263503	5.099223548	4.59E-07	1.723733523	9.306828169	2.48E-19		AT1G19210	AT2G40000	ERF
A.thaliana	AT1G10370	0.114	No		ENOG411DVFP	AT3G51250;AT4G35985;AT2G17840	ENOG411E0MZ	AT1G33780	0.0197473	senescence-associated protein	UPF0301 protein		A.thaliana	GO:0018117	protein adenylylation	GO:0009414	0.036		chr1_11310170	A_G	9	AT1G32920	AT1G80840	1.317895276	5.374971534	1.10E-07	1.556683692	9.481046781	5.86E-20		AT4G25470	AT2G40000	ERF
A.thaliana	AT1G53210	0.114	No		ENOG411DVFP	AT3G51250;AT4G35985;AT2G17840	ENOG411DZFC	AT5G35170	0.0194751	senescence-associated protein	Adenylate kinase family protein		A.thaliana	GO:0019079	viral genome replication	GO:0009414	0.036		chr1_11304258	A_T	10	AT1G32920	AT1G80840	1.195353265	5.142021736	3.69E-07	1.416863043	9.068727166	1.72E-18		AT1G74840	AT2G40000	MYB_related
A.thaliana	AT1G79520	0.114	No		ENOG411DVFP	AT3G51250;AT4G35985;AT2G17840	ENOG411E2WJ	AT1G73230;AT1G17880	0.0194697	senescence-associated protein	Transcription factor		A.thaliana	GO:0019172	glyoxalase III activity	GO:0009414	0.036		chr1_11303807	T_G	9	AT1G32920	AT1G80840	1.317895276	5.374971534	1.10E-07	1.556683692	9.481046781	5.86E-20		AT4G25490	AT2G40000	ERF
A.thaliana	AT5G39050	0.114	No		ENOG411DVFP	AT3G51250;AT4G35985;AT2G17840	ENOG411EKJX	AT5G13650;AT5G13070	0.0193615	senescence-associated protein	GTP-binding protein TypA		A.thaliana	GO:0019249	lactate biosynthetic process	GO:0009414	0.036		chr1_11315733	A_C	9	AT1G32920	AT1G80840	1.317895276	5.374971534	1.10E-07	1.556683692	9.481046781	5.86E-20		AT4G25490	AT2G40000	ERF
A.thaliana	AT3G05880	0.113	No		ENOG411DVFP	AT3G51250;AT4G35985;AT2G17840	ENOG411DVVT	AT1G59900;AT1G24180	0.0193427	senescence-associated protein	pyruvate dehydrogenase E1 component		A.thaliana	GO:0019725	cellular homeostasis	GO:0009414	0.036		chr1_11306648	G_T	7	AT1G32920	AT1G80840	1.410263503	5.099223548	4.59E-07	1.723733523	9.306828169	2.48E-19		AT5G60850	AT2G40000	Dof
A.thaliana	AT4G13395	0.113	No		ENOG411DVFP	AT3G51250;AT4G35985;AT2G17840	ENOG411E0AU	AT3G49910;AT5G67510	0.0192525	senescence-associated protein	ribosomal protein		A.thaliana	GO:0022904	respiratory electron transport chain	GO:0009414	0.036		chr1_11301651	G_A	9	AT1G32920	AT1G80840	1.317895276	5.374971534	1.10E-07	1.556683692	9.481046781	5.86E-20		AT5G60850	AT2G40000	Dof
A.thaliana	AT1G73030	0.112	No		ENOG411DVFP	AT3G51250;AT4G35985;AT2G17840	ENOG411DWUP	AT5G43670	0.0191946	senescence-associated protein	transport) protein		A.thaliana	GO:0031372	UBC13-MMS2 complex	GO:0009414	0.036		chr1_11301693	G_A	9	AT1G32920	AT1G80840	1.317895276	5.374971534	1.10E-07	1.556683692	9.481046781	5.86E-20		AT3G21890	AT2G40000	#N/A
A.thaliana	AT1G80120	0.112	No		ENOG411DVFP	AT3G51250;AT4G35985;AT2G17840	ENOG411DZZ5	AT1G67170	0.0191474	senescence-associated protein	NA		A.thaliana	GO:0042908	xenobiotic transport	GO:0009414	0.036		chr1_11312184	C_T	9	AT1G32920	AT1G80840	1.317895276	5.374971534	1.10E-07	1.556683692	9.481046781	5.86E-20		AT1G68670	AT2G40000	G2-like
A.thaliana	AT2G30362	0.112	No		ENOG411DVFP	AT3G51250;AT4G35985;AT2G17840	ENOG411DVXP	AT4G24800;AT4G28690;AT3G48390;AT3G42500;AT5G63190;AT5G62770	0.0190623	senescence-associated protein	MA3 domain-containing protein		A.thaliana	GO:0042910	xenobiotic transmembrane transporter activity	GO:0009414	0.036		chr3_17914328	G_A	10	AT3G46620	AT1G80840	1.279581265	7.215340966	1.64E-12	1.256628616	7.890655072	1.44E-14		AT1G25550	AT2G40000	G2-like
A.thaliana	AT2G41420	0.112	No		ENOG411DVFP	AT3G51250;AT4G35985;AT2G17840	ENOG411E4YY	AT1G65700	0.0190595	senescence-associated protein	N-alpha-acetyltransferase 38 NatC auxiliary		A.thaliana	GO:0045595	regulation of cell differentiation	GO:0009414	0.036		chr3_17914389	G_T	9	AT3G46620	AT1G80840	1.448627489	7.821836196	2.37E-14	1.422685328	8.566003966	9.13E-17		AT2G38340	AT2G40000	ERF
A.thaliana	AT3G46600	0.112	No		ENOG411DVFP	AT3G51250;AT4G35985;AT2G17840	ENOG411DWE0	AT3G15290;AT3G15940	0.0190029	senescence-associated protein	3-hydroxybutyryl-CoA		A.thaliana	GO:0051259	protein complex oligomerization	GO:0009414	0.036		chr3_22464153	T_A/T_TC/T_TTTA	13/1/1	AT3G61190	AT1G80840	1.235060473	8.249608881	1.02E-15	1.188907078	9.228267887	4.72E-19		AT2G38340	AT2G40000	ERF
A.thaliana	AT5G22250	0.112	No		ENOG411DVFP	AT3G51250;AT4G35985;AT2G17840	ENOG411DWX4	AT5G43060;AT4G36880;AT1G47128	0.0189908	senescence-associated protein	cysteine		A.thaliana	GO:0061727	methylglyoxal catabolic process to lactate	GO:0009414	0.036		chr3_22550445	G_A	23	AT3G61190	AT1G80840	0.662938523	5.371461777	1.12E-07	0.770754092	7.304442796	8.95E-13		AT4G25480	AT2G40000	ERF
A.thaliana	AT1G78830	0.111	No		ENOG411DVFP	AT3G51250;AT4G35985;AT2G17840	ENOG411DWVW	AT1G79690	0.0189048	senescence-associated protein	Nudix hydrolase		A.thaliana	GO:0070728	leucine binding	GO:0009414	0.036		chr2_12185510	GA_G/G_GA	7/2	AT2G26530	AT1G80840	1.088860651	5.836014286	8.77E-09	1.255050937	7.420744685	4.03E-13		AT4G25480	AT2G40000	ERF
A.thaliana	AT2G30490	0.111	No		ENOG411DVFP	AT3G51250;AT4G35985;AT2G17840	ENOG411DYYS	AT5G58590;AT1G07140;AT2G30060	0.0188413	senescence-associated protein	ran-binding protein 1		A.thaliana	GO:0080044	quercetin 7-O-glucosyltransferase activity	GO:0009414	0.036		chr2_11439245	A_T	11	AT2G26530	AT1G80840	0.999911364	5.944676998	4.71E-09	1.188274821	7.821904442	2.37E-14		AT1G27730	AT3G11410	C2H2
A.thaliana	AT2G31880	0.111	No		ENOG411DVFP	AT3G51250;AT4G35985;AT2G17840	ENOG411DVN6	AT4G36530;AT4G41620	0.0186432	senescence-associated protein	Hydrolase alpha beta fold		A.thaliana	GO:0080123	jasmonate-amino synthetase activity	GO:0009414	0.036		chr2_11440376	C_A	14	AT2G26530	AT1G80840	0.942122007	6.322612355	5.04E-10	1.047729085	7.750187439	3.97E-14		AT3G15210	AT3G11410	ERF
A.thaliana	AT3G28340	0.111	No		ENOG411DVFP	AT3G51250;AT4G35985;AT2G17840	ENOG411DXJ5	AT4G35830;AT2G05710	0.0185455	senescence-associated protein	Aconitate hydratase		A.thaliana	GO:0140426	PAMP-triggered immunity signalling pathway	GO:0009414	0.036		chr2_19212861	AT_A/ATTTTTTTTT_A	8/1	AT2G46400	AT1G80840	1.307319161	7.783764079	3.12E-14	1.22612698	7.346140323	6.73E-13		AT3G15210	AT3G11410	ERF
A.thaliana	AT3G50260	0.111	No		ENOG411DVFP	AT3G51250;AT4G35985;AT2G17840	ENOG411E0MG	AT4G05530	0.018496	senescence-associated protein	Dehydrogenase reductase SDR family member		A.thaliana	GO:1900409	positive regulation of cellular response to oxidative stress	GO:0009414	0.036		chr3_19488340	G_GTTT/G_T/G_GT	10/1/1	AT3G50930	AT1G80840	1.263465695	7.612442183	1.06E-13	1.130144883	7.726970242	4.68E-14		AT5G67300	AT3G11410	MYB
A.thaliana	AT4G29010	0.111	No		ENOG411DVFP	AT3G51250;AT4G35985;AT2G17840	ENOG411DXNM	AT5G28390;AT3G52660	0.0184686	senescence-associated protein	heterogeneous nuclear ribonucleoprotein		A.thaliana	GO:1902348	cellular response to strigolactone	GO:0009414	0.036		chr3_19488340	G_GTTT/G_T/G_GT	10/1/1	AT3G52400	AT1G80840	1.098622249	5.775055073	1.24E-08	1.130144883	7.726970242	4.68E-14		AT1G43160	AT3G11410	ERF
A.thaliana	AT5G42980	0.111	No		ENOG411DVFP	AT3G51250;AT4G35985;AT2G17840	ENOG411DVU9	AT3G26720	0.0184008	senescence-associated protein	Glycosyl hydrolases family 38 C-terminal domain		A.thaliana	GO:2000071	regulation of defense response by callose deposition	GO:0009414	0.036		chr2_19212861	AT_A/ATTTTTTTTT_A	8/1	AT2G44840	AT1G80840	1.293808685	7.589753705	1.24E-13	1.22612698	7.346140323	6.73E-13		AT1G43160	AT3G11410	ERF
A.thaliana	AT5G60680	0.111	No		ENOG411DVFP	AT3G51250;AT4G35985;AT2G17840	ENOG411DVWZ	AT5G49810	0.0183903	senescence-associated protein	Catalyzes the S-methylmethionine (SMM) biosynthesis from adenosyl-L-homocysteine (AdoMet) and methionine. SMM biosynthesis (by MMT1) and degradation (by HMT-1 HMT-2 and HMT-3) constitute the SMM cycle in plants which is probably required to achieve short term control of AdoMet level. Also able to catalyze the selenium-methylmethionine (SeMM) from AdoMet and selenium- methionine (SeMet). May play …		A.thaliana	GO:0004512	inositol-3-phosphate synthase activity	GO:0009414	0.033		chr2_12185510	GA_G/G_GA	7/2	AT2G30020	AT1G80840	1.224471819	6.065806363	2.33E-09	1.255050937	7.420744685	4.03E-13		AT1G01720	AT3G11410	NAC
A.thaliana	AT1G17940	0.11	No		ENOG411DVFP	AT3G51250;AT4G35985;AT2G17840	ENOG411EMG5	AT3G63250;AT3G22740	0.018373	senescence-associated protein	Homocysteine s-methyltransferase		A.thaliana	GO:0004722	protein serine/threonine phosphatase activity	GO:0009414	0.033		chr1_11303044	C_T	8	AT1G31130	AT1G80840	1.268017699	4.979315129	8.36E-07	1.523355906	8.678129723	3.82E-17		AT1G28370	AT3G11410	ERF
A.thaliana	AT4G23680	0.11	No		ENOG411DVFP	AT3G51250;AT4G35985;AT2G17840	ENOG411DZ6R	AT2G27450	0.0183387	senescence-associated protein	N-carbamoylputrescine		A.thaliana	GO:0005547	phosphatidylinositol-3,4,5-trisphosphate binding	GO:0009414	0.033		chr1_11310170	A_G	9	AT1G31130	AT1G80840	1.309246713	5.45987841	7.00E-08	1.556683692	9.481046781	5.86E-20		AT3G20310	AT3G11410	ERF
A.thaliana	AT2G30020	0.109	No		ENOG411DVFP	AT3G51250;AT4G35985;AT2G17840	ENOG411DXCH	AT5G06680	0.0182385	senescence-associated protein	gamma-tubulin complex component		A.thaliana	GO:0006493	protein O-linked glycosylation	GO:0009414	0.033		chr1_11304253	T_C	8	AT1G31130	AT1G80840	1.268017699	4.979315129	8.36E-07	1.523355906	8.678129723	3.82E-17		AT1G19000	AT3G11410	MYB_related
A.thaliana	AT2G41410	0.109	No		ENOG411DVFP	AT3G51250;AT4G35985;AT2G17840	ENOG411DXCQ	AT5G14050	0.0180238	senescence-associated protein	U3 small nucleolar RNA-associated protein 18		A.thaliana	GO:0009540	zeaxanthin epoxidase [overall] activity	GO:0009414	0.033		chr1_11304258	A_T	10	AT1G31130	AT1G80840	1.176684422	5.17317059	3.15E-07	1.416863043	9.068727166	1.72E-18		AT1G19000	AT3G11410	MYB_related
A.thaliana	AT3G16720	0.109	No		ENOG411DVFP	AT3G51250;AT4G35985;AT2G17840	ENOG411DWEZ	AT2G05920	0.017974	senescence-associated protein	Peptidase inhibitor I9		A.thaliana	GO:0009688	abscisic acid biosynthetic process	GO:0009414	0.033		chr1_11312541	G_A	8	AT1G31130	AT1G80840	1.268017699	4.979315129	8.36E-07	1.523355906	8.678129723	3.82E-17		AT5G62000	AT3G11410	ARF
A.thaliana	AT5G64660	0.109	No		ENOG411DVFP	AT3G51250;AT4G35985;AT2G17840	ENOG411DVSY	AT4G02280;AT3G43190;AT5G20830	0.0179365	senescence-associated protein	Sucrose-cleaving enzyme that provides UDP-glucose and fructose for various metabolic pathways (By similarity)		A.thaliana	GO:0009787	regulation of abscisic acid-activated signaling pathway	GO:0009414	0.033		chr1_11307362	T_G	8	AT1G31130	AT1G80840	1.268017699	4.979315129	8.36E-07	1.523355906	8.678129723	3.82E-17		AT3G50260	AT3G11410	ERF
A.thaliana	AT4G29950	0.108	No		ENOG411DVFP	AT3G51250;AT4G35985;AT2G17840	ENOG411DY12	AT1G03475;AT4G03205	0.0178084	senescence-associated protein	Key enzyme in heme biosynthesis. Catalyzes the oxidative decarboxylation of propionic acid side chains of rings A and B of coproporphyrinogen III (By similarity)		A.thaliana	GO:0010350	cellular response to magnesium starvation	GO:0009414	0.033		chr1_11303807	T_G	9	AT1G31130	AT1G80840	1.309246713	5.45987841	7.00E-08	1.556683692	9.481046781	5.86E-20		AT1G19210	AT3G11410	ERF
A.thaliana	AT1G31130	0.107	No		ENOG411DVFP	AT3G51250;AT4G35985;AT2G17840	ENOG411DY70	AT5G14200;AT1G80560;AT1G31180	0.0176288	senescence-associated protein	Catalyzes the oxidation of 3-carboxy-2-hydroxy-4- methylpentanoate (3-isopropylmalate) to 3-carboxy-4-methyl-2- oxopentanoate. The product decarboxylates to 4-methyl-2 oxopentanoate (By similarity)		A.thaliana	GO:0019464	glycine decarboxylation via glycine cleavage system	GO:0009414	0.033		chr1_11315733	A_C	9	AT1G31130	AT1G80840	1.309246713	5.45987841	7.00E-08	1.556683692	9.481046781	5.86E-20		AT1G53910	AT3G11410	ERF
A.thaliana	AT4G26850	0.107	No		ENOG411DVFP	AT3G51250;AT4G35985;AT2G17840	ENOG411DZZS	AT1G22940	0.0175487	senescence-associated protein	Phosphomethylpyrimidine kinase		A.thaliana	GO:0019900	kinase binding	GO:0009414	0.033		chr1_11301651	G_A	9	AT1G31130	AT1G80840	1.309246713	5.45987841	7.00E-08	1.556683692	9.481046781	5.86E-20		AT1G50640	AT3G11410	ERF
A.thaliana	AT5G57710	0.107	No		ENOG411DVFP	AT3G51250;AT4G35985;AT2G17840	ENOG411DWV0	AT1G09795;AT1G58080	0.0174675	senescence-associated protein	ATP phosphoribosyl transferase		A.thaliana	GO:0031115	negative regulation of microtubule polymerization	GO:0009414	0.033		chr1_11301693	G_A	9	AT1G31130	AT1G80840	1.309246713	5.45987841	7.00E-08	1.556683692	9.481046781	5.86E-20		AT2G30250	AT3G11410	WRKY
A.thaliana	AT3G11420	0.106	No		ENOG411DVFP	AT3G51250;AT4G35985;AT2G17840	ENOG411EMM4	AT2G27460;AT2G27460	0.0171545	senescence-associated protein	Sec23/Sec24 zinc finger		A.thaliana	GO:0035865	cellular response to potassium ion	GO:0009414	0.033		chr1_11306431	G_T	8	AT1G31130	AT1G80840	1.268017699	4.979315129	8.36E-07	1.523355906	8.678129723	3.82E-17		AT4G34410	AT3G11410	ERF
A.thaliana	AT3G59940	0.106	No		ENOG411DVFP	AT3G51250;AT4G35985;AT2G17840	ENOG411E1TZ	AT3G54210	0.0170292	senescence-associated protein	ribosomal protein L17		A.thaliana	GO:0043325	phosphatidylinositol-3,4-bisphosphate binding	GO:0009414	0.033		chr1_11312105	A_T	8	AT1G31130	AT1G80840	1.268017699	4.979315129	8.36E-07	1.523355906	8.678129723	3.82E-17		AT1G69490	AT3G11410	NAC
A.thaliana	AT4G02890	0.106	No		ENOG411DVFP	AT3G51250;AT4G35985;AT2G17840	ENOG411E4PQ	AT5G52200;AT5G51090	0.0170166	senescence-associated protein	protein phosphatase inhibitor 2 containing protein expressed		A.thaliana	GO:0071286	cellular response to magnesium ion	GO:0009414	0.033		chr1_11312184	C_T	9	AT1G31130	AT1G80840	1.309246713	5.45987841	7.00E-08	1.556683692	9.481046781	5.86E-20		AT2G47070	AT3G11410	SBP
A.thaliana	AT5G54170	0.106	No		ENOG411DVFP	AT3G51250;AT4G35985;AT2G17840	ENOG411EMRH	AT3G27740	0.0169538	senescence-associated protein	Carbamoyl-phosphate synthase		A.thaliana	GO:0071325	cellular response to mannitol stimulus	GO:0009414	0.033		chr4_16921004	G_A	8	AT4G34150	AT1G80840	1.137958449	5.210197823	2.60E-07	1.441259163	8.160097301	1.99E-15		AT5G51190	AT3G11410	ERF
A.thaliana	AT3G15760	0.105	No		ENOG411DVFP	AT3G51250;AT4G35985;AT2G17840	ENOG411E09U	AT1G43690	0.0169134	senescence-associated protein	ubiquitin interaction motif-containing protein		A.thaliana	GO:0072709	cellular response to sorbitol	GO:0009414	0.033		chr4_16921074	C_A	8	AT4G34150	AT1G80840	1.259491763	5.84521707	8.33E-09	1.388983205	7.902021402	1.33E-14		AT3G24050	AT3G11410	GATA
A.thaliana	AT3G09440	0.104	No		ENOG411DVFP	AT3G51250;AT4G35985;AT2G17840	ENOG411EKWB	AT4G13550	0.0168737	senescence-associated protein	Lipase (class 3)		A.thaliana	GO:1904278	positive regulation of wax biosynthetic process	GO:0009414	0.033		chr4_16921082	G_A	7	AT4G34150	AT1G80840	1.222336622	5.255411813	2.06E-07	1.388188196	7.303788224	8.99E-13		AT4G37260	AT3G11410	MYB
A.thaliana	AT3G24503	0.104	No		ENOG411DVFP	AT3G51250;AT4G35985;AT2G17840	ENOG411DXIU	AT3G12915;AT1G56070	0.0167988	senescence-associated protein	Elongation factor		A.thaliana	GO:0000186	activation of MAPKK activity	GO:0009414	0.031		chr4_16921087	G_A	7	AT4G34150	AT1G80840	1.222336622	5.255411813	2.06E-07	1.388188196	7.303788224	8.99E-13		AT5G23930	AT3G11410	#N/A
A.thaliana	AT3G44110	0.104	No		ENOG411DVFP	AT3G51250;AT4G35985;AT2G17840	ENOG411E0D5	AT3G04560	0.0167024	senescence-associated protein	NA		A.thaliana	GO:0003861	3-isopropylmalate dehydratase activity	GO:0009414	0.031		chr4_16921058	C_T	7	AT4G34150	AT1G80840	1.222336622	5.255411813	2.06E-07	1.388188196	7.303788224	8.99E-13		AT1G30210	AT3G11410	TCP
A.thaliana	AT3G56190	0.104	No		ENOG411DVFP	AT3G51250;AT4G35985;AT2G17840	ENOG411DX3C	AT2G46190;AT2G39790;AT2G39795;AT3G55605;AT3G50220;AT5G05990	0.0166867	senescence-associated protein	Mitochondrial glycoprotein family protein		A.thaliana	GO:0004176	ATP-dependent peptidase activity	GO:0009414	0.031		chr3_17914328	G_A	10	AT3G46090	AT1G80840	1.411882815	7.627194996	9.51E-14	1.256628616	7.890655072	1.44E-14		AT4G32730	AT3G11410	MYB
A.thaliana	AT3G57520	0.104	No		ENOG411DVFP	AT3G51250;AT4G35985;AT2G17840	ENOG411DVST	AT4G15110	0.0165972	senescence-associated protein	cytochrome P450		A.thaliana	GO:0004709	MAP kinase kinase kinase activity	GO:0009414	0.031		chr3_17914389	G_T	9	AT3G46090	AT1G80840	1.475661459	7.575769637	1.37E-13	1.422685328	8.566003966	9.13E-17		AT4G32730	AT3G11410	MYB
A.thaliana	AT1G13360	0.103	No		ENOG411DVFP	AT3G51250;AT4G35985;AT2G17840	ENOG411E4D9	AT4G10920	0.0165833	senescence-associated protein	RNA polymerase II transcriptional coactivator		A.thaliana	GO:0005358	high-affinity glucose:proton symporter activity	GO:0009414	0.031		chr3_17914389	G_T	9	AT3G48520	AT1G80840	1.025944745	5.549282333	4.32E-08	1.422685328	8.566003966	9.13E-17		AT1G27730	AT4G32020	C2H2
A.thaliana	AT4G24570	0.103	No		ENOG411DVFP	AT3G51250;AT4G35985;AT2G17840	ENOG411DWFE	AT4G33150	0.0165476	senescence-associated protein	reductase saccharopine dehydrogenase		A.thaliana	GO:0006546	glycine catabolic process	GO:0009414	0.031		chr1_21938263	G_A	48	AT1G56660	AT1G80840	0.542049189	6.729691107	3.99E-11	0.542631224	7.289172777	9.93E-13		AT1G27730	AT4G32020	C2H2
A.thaliana	AT5G24590	0.103	No		ENOG411DVFP	AT3G51250;AT4G35985;AT2G17840	ENOG411DVKV	AT1G23820;AT1G70310	0.0161905	senescence-associated protein	spermidine synthase		A.thaliana	GO:0009723	response to ethylene	GO:0009414	0.031		chr3_22464153	T_A/T_TC/T_TTTA	13/1/1	AT3G62260	AT1G80840	1.094363578	6.668069103	5.91E-11	1.188907078	9.228267887	4.72E-19		AT3G15210	AT4G32020	ERF
A.thaliana	AT2G20880	0.102	No		ENOG411DVFP	AT3G51250;AT4G35985;AT2G17840	ENOG411DWDP	AT5G63890	0.016102	senescence-associated protein	Catalyzes the sequential NAD-dependent oxidations of L- histidinol to L-histidinaldehyde and then to L-histidine (By similarity)		A.thaliana	GO:0010304	PSII associated light-harvesting complex II catabolic process	GO:0009414	0.031		chr3_22550445	G_A	23	AT3G62260	AT1G80840	0.67833038	5.093122689	4.73E-07	0.770754092	7.304442796	8.95E-13		AT3G15210	AT4G32020	ERF
A.thaliana	AT1G08570	0.099	No		ENOG411DVFP	AT3G51250;AT4G35985;AT2G17840	ENOG411DVG3	AT1G52150;AT4G32880	0.0159773	senescence-associated protein	homeobox-leucine zipper protein		A.thaliana	GO:0015670	carbon dioxide transport	GO:0009414	0.031		chr4_16921004	G_A	8	AT4G34410	AT1G80840	1.521871419	10.85175201	3.66E-25	1.441259163	8.160097301	1.99E-15		AT1G43160	AT4G32020	ERF
A.thaliana	AT2G37040	0.099	No		ENOG411DVFP	AT3G51250;AT4G35985;AT2G17840	ENOG411DWG8	#N/A	0.0159253	senescence-associated protein	60S ribosomal protein L18a		A.thaliana	GO:0016161	beta-amylase activity	GO:0009414	0.031		chr4_16921074	C_A	8	AT4G34410	AT1G80840	1.308182332	9.179427885	7.03E-19	1.388983205	7.902021402	1.33E-14		AT1G28370	AT4G32020	ERF
A.thaliana	AT4G35090	0.099	Yes		ENOG411DVFP	AT3G51250;AT4G35985;AT2G17840	ENOG411E1P3	AT4G08940	0.0158784	senescence-associated protein	Plant organelle RNA recognition domain		A.thaliana	GO:0045899	positive regulation of RNA polymerase II transcription preinitiation complex assembly	GO:0009414	0.031		chr4_16921082	G_A	7	AT4G34410	AT1G80840	1.522741867	10.07585134	3.71E-22	1.388188196	7.303788224	8.99E-13		AT3G20310	AT4G32020	ERF
A.thaliana	AT3G04640	0.098	No		ENOG411DVFP	AT3G51250;AT4G35985;AT2G17840	ENOG411E3AE	AT5G66090	0.0158646	senescence-associated protein	Inherit from euNOG: protein of CLR family		A.thaliana	GO:0047893	flavonol 3-O-glucosyltransferase activity	GO:0009414	0.031		chr4_16921087	G_A	7	AT4G34410	AT1G80840	1.522741867	10.07585134	3.71E-22	1.388188196	7.303788224	8.99E-13		AT3G20310	AT4G32020	ERF
A.thaliana	AT5G65660	0.098	No		ENOG411DVFP	AT3G51250;AT4G35985;AT2G17840	ENOG411DY1D	AT1G28120	0.0158629	senescence-associated protein	ubiquitin thioesterase otubain-like		A.thaliana	GO:0051865	protein autoubiquitination	GO:0009414	0.031		chr4_16921058	C_T	7	AT4G34410	AT1G80840	1.522741867	10.07585134	3.71E-22	1.388188196	7.303788224	8.99E-13		AT2G44840	AT4G32020	ERF
A.thaliana	AT1G19210	0.094	No		ENOG411DVFP	AT3G51250;AT4G35985;AT2G17840	ENOG411DXMC	AT5G26742;AT3G22330;AT3G22310	0.0157673	senescence-associated protein	DEAD-box ATP-dependent RNA helicase		A.thaliana	GO:0070509	calcium ion import	GO:0009414	0.031		chr1_21938263	G_A	48	AT1G58420	AT1G80840	0.520748125	6.391442731	3.31E-10	0.542631224	7.289172777	9.93E-13		AT3G50260	AT4G32020	ERF
A.thaliana	AT1G26770	0.093	No		ENOG411DVFP	AT3G51250;AT4G35985;AT2G17840	ENOG411E1BT	AT5G62290	0.0155682	senescence-associated protein	nucleotide-sensitive chloride conductance regulator		A.thaliana	GO:0090677	reversible differentiation	GO:0009414	0.031		chr1_21938263	G_A	48	AT1G56060	AT1G80840	0.431224301	5.066824451	5.40E-07	0.542631224	7.289172777	9.93E-13		AT1G19210	AT4G32020	ERF
A.thaliana	AT1G29670	0.093	No		ENOG411DVFP	AT3G51250;AT4G35985;AT2G17840	ENOG411DWT6	AT1G50200	0.0155504	senescence-associated protein	alanyl-tRNA synthetase		A.thaliana	GO:0102229	amylopectin maltohydrolase activity	GO:0009414	0.031		chr2_11440376	C_A	14	AT2G24600	AT1G80840	0.897838174	5.237812839	2.26E-07	1.047729085	7.750187439	3.97E-14		AT1G53910	AT4G32020	ERF
A.thaliana	AT5G01520	0.093	No		ENOG411DVFP	AT3G51250;AT4G35985;AT2G17840	ENOG411DZBY	AT4G26630;AT5G55660	0.0154766	senescence-associated protein	DEK C terminal domain		A.thaliana	GO:0102360	daphnetin 3-O-glucosyltransferase activity	GO:0009414	0.031		chr1_11299360	G_A	7	AT1G33760	AT1G80840	1.614196337	7.442336816	3.47E-13	1.723733523	9.306828169	2.48E-19		AT4G34410	AT4G32020	ERF
A.thaliana	AT4G01870	0.092	No		ENOG411DVFP	AT3G51250;AT4G35985;AT2G17840	ENOG411DVQW	AT5G54870;AT1G70160;AT1G64300;AT4G27020;AT4G31170	0.0154124	senescence-associated protein	NA		A.thaliana	GO:0102425	myricetin 3-O-glucosyltransferase activity	GO:0009414	0.031		chr1_11303044	C_T	8	AT1G33760	AT1G80840	1.352466508	6.571976192	1.08E-10	1.523355906	8.678129723	3.82E-17		AT1G45249	AT4G32020	bZIP
A.thaliana	AT4G17250	0.092	No		ENOG411DVFP	AT3G51250;AT4G35985;AT2G17840	ENOG411DWHV	AT2G33610	0.0153297	senescence-associated protein	SWI SNF complex subunit		A.thaliana	GO:1902456	regulation of stomatal opening	GO:0009414	0.031		chr1_11310170	A_G	9	AT1G33760	AT1G80840	1.19507952	6.114499992	1.75E-09	1.556683692	9.481046781	5.86E-20		AT1G72010	AT4G32020	TCP
A.thaliana	AT1G56220	0.09	No		ENOG411DVFP	AT3G51250;AT4G35985;AT2G17840	ENOG411DWA5	AT4G16660	0.0152832	senescence-associated protein	hypoxia up-regulated protein		A.thaliana	GO:1902457	negative regulation of stomatal opening	GO:0009414	0.031		chr1_11304253	T_C	8	AT1G33760	AT1G80840	1.352466508	6.571976192	1.08E-10	1.523355906	8.678129723	3.82E-17		AT1G72010	AT4G32020	TCP
A.thaliana	AT4G17650	0.09	No		ENOG411DVFP	AT3G51250;AT4G35985;AT2G17840	ENOG411E618	AT2G43460;AT3G59540	0.0152511	senescence-associated protein	60S ribosomal protein L38		A.thaliana	GO:0005432	calcium:sodium antiporter activity	GO:0009414	0.03		chr1_11304258	A_T	10	AT1G33760	AT1G80840	1.06911836	5.761621087	1.34E-08	1.416863043	9.068727166	1.72E-18		AT2G01060	AT4G32020	G2-like
A.thaliana	AT4G31550	0.09	No		ENOG411DVFP	AT3G51250;AT4G35985;AT2G17840	ENOG411DZ83	ATCG00670	0.0152399	senescence-associated protein	Cleaves peptides in various proteins in a process that requires ATP hydrolysis. Has a chymotrypsin-like activity. Plays a major role in the degradation of misfolded proteins (By similarity)		A.thaliana	GO:0009543	chloroplast thylakoid lumen	GO:0009414	0.03		chr1_11312541	G_A	8	AT1G33760	AT1G80840	1.352466508	6.571976192	1.08E-10	1.523355906	8.678129723	3.82E-17		AT3G21890	AT4G32020	#N/A
A.thaliana	AT4G36210	0.09	No		ENOG411DVFP	AT3G51250;AT4G35985;AT2G17840	ENOG411DXD4	AT4G25550	0.0151753	senescence-associated protein	cleavage and polyadenylation specificity factor		A.thaliana	GO:0010118	stomatal movement	GO:0009414	0.03		chr1_11307362	T_G	8	AT1G33760	AT1G80840	1.352466508	6.571976192	1.08E-10	1.523355906	8.678129723	3.82E-17		AT5G51190	AT4G32020	ERF
A.thaliana	AT5G64310	0.09	No		ENOG411DVFP	AT3G51250;AT4G35985;AT2G17840	ENOG411DWK0	AT1G78060	0.0151027	senescence-associated protein	beta-D-xylosidase		A.thaliana	GO:0015131	oxaloacetate transmembrane transporter activity	GO:0009414	0.03		chr1_11303807	T_G	9	AT1G33760	AT1G80840	1.19507952	6.114499992	1.75E-09	1.556683692	9.481046781	5.86E-20		AT3G49530	AT4G32020	NAC
A.thaliana	AT1G04220	0.089	No		ENOG411DVFP	AT3G51250;AT4G35985;AT2G17840	ENOG411DWGQ	AT5G17710;AT5G17430	0.0150379	senescence-associated protein	Essential component of the PAM complex a complex required for the translocation of transit peptide-containing proteins from the inner membrane into the mitochondrial matrix in an ATP-dependent manner (By similarity)		A.thaliana	GO:0015729	oxaloacetate transport	GO:0009414	0.03		chr1_11315733	A_C	9	AT1G33760	AT1G80840	1.19507952	6.114499992	1.75E-09	1.556683692	9.481046781	5.86E-20		AT3G49530	AT4G32020	NAC
A.thaliana	AT1G07720	0.089	No		ENOG411DVFP	AT3G51250;AT4G35985;AT2G17840	ENOG411E0FB	AT5G50950;AT2G47510	0.0150216	senescence-associated protein	Fumarate hydratase		A.thaliana	GO:0016655	oxidoreductase activity, acting on NAD(P)H, quinone or similar compound as acceptor	GO:0009414	0.03		chr1_11306648	G_T	7	AT1G33760	AT1G80840	1.614196337	7.442336816	3.47E-13	1.723733523	9.306828169	2.48E-19		AT2G38340	AT4G32020	ERF
A.thaliana	AT1G09950	0.089	No		ENOG411DVFP	AT3G51250;AT4G35985;AT2G17840	ENOG411DZBF	AT1G09770	0.014917	senescence-associated protein	Cell division cycle		A.thaliana	GO:0016984	ribulose-bisphosphate carboxylase activity	GO:0009414	0.03		chr1_11301651	G_A	9	AT1G33760	AT1G80840	1.19507952	6.114499992	1.75E-09	1.556683692	9.481046781	5.86E-20		AT2G38340	AT4G32020	ERF
A.thaliana	AT1G25560	0.089	No		ENOG411DVFP	AT3G51250;AT4G35985;AT2G17840	ENOG411DZD9	AT5G15920	0.0149008	senescence-associated protein	Structural maintenance of chromosomes		A.thaliana	GO:0045156	electron transporter, transferring electrons within the cyclic electron transport pathway of photosynthesis activity	GO:0009414	0.03		chr1_11312320	C_T	13	AT1G33760	AT1G80840	0.881199222	5.415763564	8.86E-08	1.051217427	7.552750333	1.61E-13		AT4G31060	AT4G32020	ERF
A.thaliana	AT2G13360	0.089	No		ENOG411DVFP	AT3G51250;AT4G35985;AT2G17840	ENOG411DXSW	AT5G38480;AT5G16050;AT3G02520	0.0147273	senescence-associated protein	Is associated with a DNA binding complex that binds to the G box a well-characterized cis-acting DNA regulatory element found in plant genes		A.thaliana	GO:0045551	cinnamyl-alcohol dehydrogenase activity	GO:0009414	0.03		chr1_11301693	G_A	9	AT1G33760	AT1G80840	1.19507952	6.114499992	1.75E-09	1.556683692	9.481046781	5.86E-20		AT3G15210	AT2G23120	ERF
A.thaliana	AT2G21130	0.089	No		ENOG411DVFP	AT3G51250;AT4G35985;AT2G17840	ENOG411E5U4	AT1G11475;AT1G61700	0.0145801	senescence-associated protein	DNA-directed RNA polymerases I II and III subunit		A.thaliana	GO:0046473	phosphatidic acid metabolic process	GO:0009414	0.03		chr1_11306431	G_T	8	AT1G33760	AT1G80840	1.352466508	6.571976192	1.08E-10	1.523355906	8.678129723	3.82E-17		AT1G28370	AT2G23120	ERF
A.thaliana	AT2G27500	0.089	No		ENOG411DVFP	AT3G51250;AT4G35985;AT2G17840	ENOG411DZAV	AT4G29680	0.0145768	senescence-associated protein	ectonucleotide pyrophosphatase phosphodiesterase		A.thaliana	GO:0047274	galactinol-sucrose galactosyltransferase activity	GO:0009414	0.03		chr1_11312105	A_T	8	AT1G33760	AT1G80840	1.352466508	6.571976192	1.08E-10	1.523355906	8.678129723	3.82E-17		AT3G20310	AT2G23120	ERF
A.thaliana	AT2G36320	0.089	No		ENOG411DVFP	AT3G51250;AT4G35985;AT2G17840	ENOG411DZ9Y	AT1G21080;AT1G76700;AT4G39150;AT4G44530;AT1G22120;AT2G21510;AT2G17010	0.0145412	senescence-associated protein	chaperone protein dnaJ		A.thaliana	GO:0051260	protein homooligomerization	GO:0009414	0.03		chr1_11312184	C_T	9	AT1G33760	AT1G80840	1.19507952	6.114499992	1.75E-09	1.556683692	9.481046781	5.86E-20		AT2G44840	AT2G23120	ERF
A.thaliana	AT3G07360	0.089	No		ENOG411DVFP	AT3G51250;AT4G35985;AT2G17840	ENOG411DZNE	AT1G48530;AT1G42630;AT3G53970;AT3G48370	0.0145004	senescence-associated protein	Proteasome		A.thaliana	GO:0051787	misfolded protein binding	GO:0009414	0.03		chr2_11440376	C_A	14	AT2G27080	AT1G80840	0.866387838	4.974777339	8.55E-07	1.047729085	7.750187439	3.97E-14		AT1G19000	AT2G23120	MYB_related
A.thaliana	AT3G53180	0.089	No		ENOG411DVFP	AT3G51250;AT4G35985;AT2G17840	ENOG411DYMQ	AT1G36310;AT1G37030	0.0144686	senescence-associated protein	Alkylated DNA repair protein alkB homolog		A.thaliana	GO:0052747	sinapyl alcohol dehydrogenase activity	GO:0009414	0.03		chr1_21938263	G_A	48	AT1G61470	AT1G80840	0.432524788	5.05154796	5.83E-07	0.542631224	7.289172777	9.93E-13		AT1G19000	AT2G23120	MYB_related
A.thaliana	AT4G13940	0.089	No		ENOG411DVFP	AT3G51250;AT4G35985;AT2G17840	ENOG411DYDD	AT4G31880	0.0144683	senescence-associated protein	Inherit from KOG: PDS5 regulator of cohesion maintenance homolog		A.thaliana	GO:0090395	plant cell papilla	GO:0009414	0.03		chr2_11440376	C_A	14	AT2G26190	AT1G80840	0.977887769	5.676372985	2.15E-08	1.047729085	7.750187439	3.97E-14		AT3G50260	AT2G23120	ERF
A.thaliana	AT4G23050	0.089	No		ENOG411DVFP	AT3G51250;AT4G35985;AT2G17840	ENOG411E0DR	AT2G42590	0.0143899	senescence-associated protein	14-3-3-like protein		A.thaliana	GO:1902356	oxaloacetate(2-) transmembrane transport	GO:0009414	0.03		chr3_17914328	G_A	10	AT3G49530	AT1G80840	1.313346228	6.726819877	4.07E-11	1.256628616	7.890655072	1.44E-14		AT3G50260	AT2G23120	ERF
A.thaliana	AT4G35770	0.089	No		ENOG411DVFP	AT3G51250;AT4G35985;AT2G17840	ENOG411DWEM	AT1G77680	0.014381	senescence-associated protein	DIS3-like exonuclease 2-like		A.thaliana	GO:0009687	abscisic acid metabolic process	GO:0009414	0.029		chr3_17914389	G_T	9	AT3G49530	AT1G80840	1.499973574	7.355647086	6.31E-13	1.422685328	8.566003966	9.13E-17		AT1G19210	AT2G23120	ERF
A.thaliana	AT5G22500	0.089	No		ENOG411DVFP	AT3G51250;AT4G35985;AT2G17840	ENOG411DX8U	AT1G09300	0.0143726	senescence-associated protein	xaa-Pro aminopeptidase		A.thaliana	GO:0046688	response to copper ion	GO:0009414	0.029		chr4_16921004	G_A	8	AT4G37260	AT1G80840	1.469844605	5.570660729	3.84E-08	1.441259163	8.160097301	1.99E-15		AT1G19210	AT2G23120	ERF
A.thaliana	AT5G58620	0.089	No		ENOG411DVFP	AT3G51250;AT4G35985;AT2G17840	ENOG411DYHC	AT5G26360	0.0142987	senescence-associated protein	T-complex protein 1 subunit		A.thaliana	GO:0051993	abscisic acid glucose ester beta-glucosidase activity	GO:0009414	0.029		chr4_16921074	C_A	8	AT4G37260	AT1G80840	1.378439395	5.251382477	2.10E-07	1.388983205	7.902021402	1.33E-14		AT1G53910	AT2G23120	ERF
A.thaliana	AT1G27950	0.088	No		ENOG411DVFP	AT3G51250;AT4G35985;AT2G17840	ENOG411E4KP	AT5G14910;AT5G14380	0.0142302	senescence-associated protein	NA		A.thaliana	GO:0071435	GO:0071435	GO:0009414	0.029		chr4_16921082	G_A	7	AT4G37260	AT1G80840	1.42546281	5.04882317	5.91E-07	1.388188196	7.303788224	8.99E-13		AT1G50640	AT2G23120	ERF
A.thaliana	AT3G16240	0.088	No		ENOG411DVFP	AT3G51250;AT4G35985;AT2G17840	ENOG411DYPY	AT5G52350;AT5G52340;AT5G51220;AT5G03540	0.0141912	senescence-associated protein	exocyst complex component		A.thaliana	GO:0071484	cellular response to light intensity	GO:0009414	0.029		chr4_16921087	G_A	7	AT4G37260	AT1G80840	1.42546281	5.04882317	5.91E-07	1.388188196	7.303788224	8.99E-13		AT4G25470	AT2G23120	ERF
A.thaliana	AT3G18490	0.088	Yes		ENOG411DVFP	AT3G51250;AT4G35985;AT2G17840	ENOG411DX6W	AT1G17720	0.0141627	senescence-associated protein	Serine threonine protein phosphatase 2A 55 kDa regulatory subunit B		A.thaliana	GO:0030091	protein repair	GO:0009414	0.027		chr4_16921058	C_T	7	AT4G37260	AT1G80840	1.42546281	5.04882317	5.91E-07	1.388188196	7.303788224	8.99E-13		AT4G25470	AT2G23120	ERF
A.thaliana	AT3G43720	0.088	No		ENOG411DVFP	AT3G51250;AT4G35985;AT2G17840	ENOG411E2WH	AT5G22880;AT5G59910;AT1G07790;AT2G28720;AT2G37470;AT3G09480;AT3G46030;AT3G45980;AT5G02570	0.0140642	senescence-associated protein	Core component of nucleosome. Nucleosomes wrap and compact DNA into chromatin limiting DNA accessibility to the cellular machineries which require DNA as a template. Histones thereby play a central role in transcription regulation DNA repair DNA replication and chromosomal stability. DNA accessibility is regulated via a complex set of post-translational modifications of histones also called histo…		A.thaliana	GO:0033743	peptide-methionine (R)-S-oxide reductase activity	GO:0009414	0.027		chr4_16921004	G_A	8	AT4G33920	AT1G80840	1.500344449	6.005460809	3.32E-09	1.441259163	8.160097301	1.99E-15		AT1G74840	AT2G23120	MYB_related
A.thaliana	AT3G46450	0.088	No		ENOG411DVFP	AT3G51250;AT4G35985;AT2G17840	ENOG411E75G	AT2G21490	0.0140238	senescence-associated protein	dehydrin		A.thaliana	GO:0006986	response to unfolded protein	GO:0009414	0.025		chr4_16921074	C_A	8	AT4G33920	AT1G80840	1.425840055	5.738477477	1.52E-08	1.388983205	7.902021402	1.33E-14		AT4G25490	AT2G23120	ERF
A.thaliana	AT5G04720	0.088	No		ENOG411DVFP	AT3G51250;AT4G35985;AT2G17840	ENOG411DXCE	AT1G32880;AT3G06720;AT4G16143;AT5G52000;AT5G49310	0.0139444	senescence-associated protein	Binds specifically and directly to substrates containing either a simple or bipartite NLS motif. Promotes docking of import substrates to the nuclear envelope (By similarity)		A.thaliana	GO:0009615	response to virus	GO:0009414	0.025		chr4_16921082	G_A	7	AT4G33920	AT1G80840	1.412777805	5.273543242	1.87E-07	1.388188196	7.303788224	8.99E-13		AT4G25490	AT2G23120	ERF
A.thaliana	AT1G06700	0.086	No		ENOG411DVFP	AT3G51250;AT4G35985;AT2G17840	ENOG411DWHH	AT5G60980;AT3G25150	0.0139134	senescence-associated protein	nuclear transport factor 2 (NTF2) family protein RNA recognition motif (RRM)-containing protein		A.thaliana	GO:0010106	cellular response to iron ion starvation	GO:0009414	0.025		chr4_16921087	G_A	7	AT4G33920	AT1G80840	1.412777805	5.273543242	1.87E-07	1.388188196	7.303788224	8.99E-13		AT2G01060	AT2G23120	G2-like
A.thaliana	AT1G08830	0.086	No		ENOG411DVFP	AT3G51250;AT4G35985;AT2G17840	ENOG411DYGV	AT1G74640	0.0139015	senescence-associated protein	Inherit from NOG: Alpha beta hydrolase		A.thaliana	GO:0015145	monosaccharide transmembrane transporter activity	GO:0009414	0.025		chr4_16921058	C_T	7	AT4G33920	AT1G80840	1.412777805	5.273543242	1.87E-07	1.388188196	7.303788224	8.99E-13		AT5G51190	AT2G23120	ERF
A.thaliana	AT1G09210	0.086	No		ENOG411DVFP	AT3G51250;AT4G35985;AT2G17840	ENOG411EM4G	AT1G21630;AT1G22700	0.0138969	senescence-associated protein	Calcium-binding EF hand		A.thaliana	GO:0018826	methionine gamma-lyase activity	GO:0009414	0.025		chr4_16921004	G_A	8	AT4G33050	AT1G80840	1.219328993	5.474206313	6.48E-08	1.441259163	8.160097301	1.99E-15		AT5G51190	AT2G23120	ERF
A.thaliana	AT1G16840	0.086	No		ENOG411DVFP	AT3G51250;AT4G35985;AT2G17840	ENOG411DWYI	AT1G73620;AT1G18250	0.0138434	senescence-associated protein	thaumatin-like		A.thaliana	GO:0019458	methionine catabolic process via 2-oxobutanoate	GO:0009414	0.025		chr4_16921074	C_A	8	AT4G33050	AT1G80840	1.13001711	5.097414439	4.63E-07	1.388983205	7.902021402	1.33E-14		AT2G38340	AT2G23120	ERF
A.thaliana	AT1G29690	0.086	No		ENOG411DVFP	AT3G51250;AT4G35985;AT2G17840	ENOG411DXP0	AT1G12360	0.013842	senescence-associated protein	SNARE-interacting protein		A.thaliana	GO:0031072	heat shock protein binding	GO:0009414	0.025		chr4_16921004	G_A	8	AT1G30270	AT1G80840	1.293805048	5.213256798	2.56E-07	1.441259163	8.160097301	1.99E-15		AT2G38340	AT2G23120	ERF
A.thaliana	AT1G67360	0.086	No		ENOG411DVFP	AT3G51250;AT4G35985;AT2G17840	ENOG411DVZ3	AT5G19470;AT5G19460	0.0137302	senescence-associated protein	Nudix hydrolase		A.thaliana	GO:0042754	negative regulation of circadian rhythm	GO:0009414	0.025		chr1_11299360	G_A	7	AT1G32920	AT2G35930	1.410263503	5.099223548	4.59E-07	1.635232899	7.409186716	4.36E-13		AT4G25480	AT2G23120	ERF
A.thaliana	AT1G74020	0.086	No		ENOG411DVFP	AT3G51250;AT4G35985;AT2G17840	ENOG411DW3D	AT5G28840	0.0136905	senescence-associated protein	GDP-mannose 35-epimerase		A.thaliana	GO:0043254	regulation of protein-containing complex assembly	GO:0009414	0.025		chr1_11310170	A_G	9	AT1G32920	AT2G35930	1.317895276	5.374971534	1.10E-07	1.45562894	7.423326601	3.96E-13		AT4G25480	AT2G23120	ERF
A.thaliana	AT1G79850	0.086	No		ENOG411DVFP	AT3G51250;AT4G35985;AT2G17840	ENOG411DW44	AT2G43760	0.0136503	senescence-associated protein	Molybdopterin synthase		A.thaliana	GO:0043496	regulation of protein homodimerization activity	GO:0009414	0.025		chr1_11303807	T_G	9	AT1G32920	AT2G35930	1.317895276	5.374971534	1.10E-07	1.45562894	7.423326601	3.96E-13		AT5G23930	AT2G23120	#N/A
A.thaliana	AT2G19570	0.086	No		ENOG411DVFP	AT3G51250;AT4G35985;AT2G17840	ENOG411E0KV	AT1G49820	0.01364	senescence-associated protein	methylthioribose kinase		A.thaliana	GO:0046475	glycerophospholipid catabolic process	GO:0009414	0.025		chr1_11315733	A_C	9	AT1G32920	AT2G35930	1.317895276	5.374971534	1.10E-07	1.45562894	7.423326601	3.96E-13		AT4G31060	AT2G23120	ERF
A.thaliana	AT2G24360	0.086	No		ENOG411DVFP	AT3G51250;AT4G35985;AT2G17840	ENOG411DVSR	AT1G19870	0.0136234	senescence-associated protein	IQ-domain		A.thaliana	GO:1900057	positive regulation of leaf senescence	GO:0009414	0.025		chr1_11306648	G_T	7	AT1G32920	AT2G35930	1.410263503	5.099223548	4.59E-07	1.635232899	7.409186716	4.36E-13		AT4G31060	AT2G23120	ERF
A.thaliana	AT2G30500	0.086	No		ENOG411DVFP	AT3G51250;AT4G35985;AT2G17840	ENOG411DW9R	AT1G33410	0.0135642	senescence-associated protein	Nucleoporin Nup120/160		A.thaliana	GO:1990641	response to iron ion starvation	GO:0009414	0.025		chr1_11301651	G_A	9	AT1G32920	AT2G35930	1.317895276	5.374971534	1.10E-07	1.45562894	7.423326601	3.96E-13		AT1G27730	AT2G37170	C2H2
A.thaliana	AT2G30950	0.086	No		ENOG411DVFP	AT3G51250;AT4G35985;AT2G17840	ENOG411E4VT	AT1G26470;AT1G26830	0.0135008	senescence-associated protein	Pfam:CT20		A.thaliana	GO:0016236	macroautophagy	GO:0009414	0.022		chr1_11301693	G_A	9	AT1G32920	AT2G35930	1.317895276	5.374971534	1.10E-07	1.45562894	7.423326601	3.96E-13		AT1G27730	AT2G37170	C2H2
A.thaliana	AT2G47710	0.086	No		ENOG411DVFP	AT3G51250;AT4G35985;AT2G17840	ENOG411EKD0	AT1G32060	0.0134531	senescence-associated protein	Phosphoribulokinase		A.thaliana	GO:0030163	protein catabolic process	GO:0009414	0.022		chr1_11312184	C_T	9	AT1G32920	AT2G35930	1.317895276	5.374971534	1.10E-07	1.45562894	7.423326601	3.96E-13		AT2G46680	AT2G37170	HD-ZIP
A.thaliana	AT3G22160	0.086	No		ENOG411DVFP	AT3G51250;AT4G35985;AT2G17840	ENOG411DXKU	AT5G39970;AT5G37590;AT1G74790	0.0131602	senescence-associated protein	HIPL1 protein		A.thaliana	GO:0045298	tubulin complex	GO:0009414	0.022		chr3_22464153	T_A/T_TC/T_TTTA	13/1/1	AT3G61190	AT2G35930	1.235060473	8.249608881	1.02E-15	1.137443998	7.417652603	4.11E-13		AT2G22430	AT2G37170	HD-ZIP
A.thaliana	AT3G41979	0.086	No		ENOG411DVFP	AT3G51250;AT4G35985;AT2G17840	ENOG411DY5G	AT5G52100	0.0131528	senescence-associated protein	dihydrodipicolinate reductase		A.thaliana	GO:0005764	lysosome	GO:0009414	0.018		chr1_11310170	A_G	9	AT1G31130	AT2G35930	1.309246713	5.45987841	7.00E-08	1.45562894	7.423326601	3.96E-13		AT3G20310	AT2G37170	ERF
A.thaliana	AT3G52470	0.086	No		ENOG411DVFP	AT3G51250;AT4G35985;AT2G17840	ENOG411DVVE	AT4G26780;AT4G26780;AT5G55200	0.0130869	senescence-associated protein	Essential component of the PAM complex a complex required for the translocation of transit peptide-containing proteins from the inner membrane into the mitochondrial matrix in an ATP-dependent manner (By similarity)		A.thaliana	GO:0006560	proline metabolic process	GO:0009414	0.018		chr1_11303807	T_G	9	AT1G31130	AT2G35930	1.309246713	5.45987841	7.00E-08	1.45562894	7.423326601	3.96E-13		AT1G19000	AT2G37170	MYB_related
A.thaliana	AT4G16380	0.086	No		ENOG411DVFP	AT3G51250;AT4G35985;AT2G17840	ENOG411DZGI	AT2G18870;AT4G30200;AT2G18880;AT5G57380	0.0129852	senescence-associated protein	protein VERNALIZATION INSENSITIVE		A.thaliana	GO:0006883	cellular sodium ion homeostasis	GO:0009414	0.018		chr1_11315733	A_C	9	AT1G31130	AT2G35930	1.309246713	5.45987841	7.00E-08	1.45562894	7.423326601	3.96E-13		AT1G19000	AT2G37170	MYB_related
A.thaliana	AT4G32150	0.086	No		ENOG411DVFP	AT3G51250;AT4G35985;AT2G17840	ENOG411DZ68	AT1G56440;AT1G51150	0.0129756	senescence-associated protein	RNA polymerase II-associated protein		A.thaliana	GO:0009808	lignin metabolic process	GO:0009414	0.018		chr1_11301651	G_A	9	AT1G31130	AT2G35930	1.309246713	5.45987841	7.00E-08	1.45562894	7.423326601	3.96E-13		AT3G50260	AT2G37170	ERF
A.thaliana	AT4G34150	0.086	No		ENOG411DVFP	AT3G51250;AT4G35985;AT2G17840	ENOG411DXN5	AT1G08520	0.0129688	senescence-associated protein	magnesium-chelatase subunit chlD		A.thaliana	GO:0010168	ER body	GO:0009414	0.018		chr1_11301693	G_A	9	AT1G31130	AT2G35930	1.309246713	5.45987841	7.00E-08	1.45562894	7.423326601	3.96E-13		AT3G50260	AT2G37170	ERF
A.thaliana	AT4G34350	0.086	No		ENOG411DVFP	AT3G51250;AT4G35985;AT2G17840	ENOG411DXVG	AT5G39410;AT1G13950;AT1G69410	0.0129095	senescence-associated protein	saccharopine dehydrogenase		A.thaliana	GO:0015928	fucosidase activity	GO:0009414	0.018		chr1_11312184	C_T	9	AT1G31130	AT2G35930	1.309246713	5.45987841	7.00E-08	1.45562894	7.423326601	3.96E-13		AT1G19210	AT2G37170	ERF
A.thaliana	AT4G34480	0.086	No		ENOG411DVFP	AT3G51250;AT4G35985;AT2G17840	ENOG411EM7X	AT5G66120	0.0129021	senescence-associated protein	3-dehydroquinate synthase		A.thaliana	GO:0019941	modification-dependent protein catabolic process	GO:0009414	0.018		chr3_22464153	T_A/T_TC/T_TTTA	13/1/1	AT3G62260	AT2G35930	1.094363578	6.668069103	5.91E-11	1.137443998	7.417652603	4.11E-13		AT1G19210	AT2G37170	ERF
A.thaliana	AT4G35000	0.086	No		ENOG411DVFP	AT3G51250;AT4G35985;AT2G17840	ENOG411DX5B	AT4G38440	0.0128968	senescence-associated protein	RPAP1-like C-terminal		A.thaliana	GO:0034050	programmed cell death induced by symbiont	GO:0009414	0.018		chr1_11299360	G_A	7	AT1G33760	AT2G35930	1.614196337	7.442336816	3.47E-13	1.635232899	7.409186716	4.36E-13		AT1G74840	AT2G37170	MYB_related
A.thaliana	AT4G35100	0.086	Yes		ENOG411DVFP	AT3G51250;AT4G35985;AT2G17840	ENOG411EDMN	AT2G22240;AT4G39800;AT5G10170	0.0128308	senescence-associated protein	Myo-inositol-1-phosphate synthase		A.thaliana	GO:0043617	cellular response to sucrose starvation	GO:0009414	0.018		chr1_11310170	A_G	9	AT1G33760	AT2G35930	1.19507952	6.114499992	1.75E-09	1.45562894	7.423326601	3.96E-13		AT5G60850	AT2G37170	Dof
A.thaliana	AT5G05010	0.086	No		ENOG411DVFP	AT3G51250;AT4G35985;AT2G17840	ENOG411DWJY	AT5G46180	0.0127796	senescence-associated protein	ornithine-oxo-acid transaminase activity		A.thaliana	GO:0051336	regulation of hydrolase activity	GO:0009414	0.018		chr1_11303807	T_G	9	AT1G33760	AT2G35930	1.19507952	6.114499992	1.75E-09	1.45562894	7.423326601	3.96E-13		AT1G33240	AT2G37170	Trihelix
A.thaliana	AT5G48810	0.086	No		ENOG411DVFP	AT3G51250;AT4G35985;AT2G17840	ENOG411DZT1	AT2G39940	0.0127619	senescence-associated protein	Coronatine-insensitive protein		A.thaliana	GO:0051665	membrane raft localization	GO:0009414	0.018		chr1_11315733	A_C	9	AT1G33760	AT2G35930	1.19507952	6.114499992	1.75E-09	1.45562894	7.423326601	3.96E-13		AT2G38340	AT2G37170	ERF
A.thaliana	AT5G52510	0.086	No		ENOG411DVFP	AT3G51250;AT4G35985;AT2G17840	ENOG411E0A1	AT3G54440;AT3G48870	0.0126944	senescence-associated protein	K01190 beta-galactosidase EC 3.2.1.23		A.thaliana	GO:0080118	brassinosteroid sulfotransferase activity	GO:0009414	0.018		chr1_11306648	G_T	7	AT1G33760	AT2G35930	1.614196337	7.442336816	3.47E-13	1.635232899	7.409186716	4.36E-13		AT4G32730	AT2G37170	MYB
A.thaliana	AT5G53300	0.086	No		ENOG411DVFP	AT3G51250;AT4G35985;AT2G17840	ENOG411DWJR	AT4G32580;AT4G04950	0.0126407	senescence-associated protein	Monothiol		A.thaliana	GO:0004022	alcohol dehydrogenase (NAD+) activity	GO:0009414	0.017		chr1_11301651	G_A	9	AT1G33760	AT2G35930	1.19507952	6.114499992	1.75E-09	1.45562894	7.423326601	3.96E-13		AT2G36010	AT2G37170	E2F/DP
A.thaliana	AT1G19660	0.085	No		ENOG411DVFP	AT3G51250;AT4G35985;AT2G17840	ENOG411DYR4	AT5G06140	0.0125952	senescence-associated protein	sorting nexin		A.thaliana	GO:0004029	aldehyde dehydrogenase (NAD+) activity	GO:0009414	0.017		chr1_11301693	G_A	9	AT1G33760	AT2G35930	1.19507952	6.114499992	1.75E-09	1.45562894	7.423326601	3.96E-13		AT2G36010	AT2G37170	E2F/DP
A.thaliana	AT1G75490	0.085	No		ENOG411DVFP	AT3G51250;AT4G35985;AT2G17840	ENOG411DWUB	AT5G53480	0.0125952	senescence-associated protein	importin		A.thaliana	GO:0004032	alditol:NADP+ 1-oxidoreductase activity	GO:0009414	0.017		chr1_11312184	C_T	9	AT1G33760	AT2G35930	1.19507952	6.114499992	1.75E-09	1.45562894	7.423326601	3.96E-13		AT1G27730	AT5G52310	C2H2
A.thaliana	AT1G80440	0.085	No		ENOG411DVFP	AT3G51250;AT4G35985;AT2G17840	ENOG411E0UD	AT2G47390	0.0125808	senescence-associated protein	glutamyl endopeptidase		A.thaliana	GO:0004618	phosphoglycerate kinase activity	GO:0009414	0.017		chr1_11299360	G_A	7	AT1G32920	AT2G22500	1.410263503	5.099223548	4.59E-07	1.618179175	7.605083711	1.11E-13		AT3G15210	AT5G52310	ERF
A.thaliana	AT2G18690	0.085	No		ENOG411DVFP	AT3G51250;AT4G35985;AT2G17840	ENOG411E4ZB	AT5G18180;AT3G03920	0.0124592	senescence-associated protein	h ACA ribonucleoprotein complex subunit 1-like protein		A.thaliana	GO:0005978	glycogen biosynthetic process	GO:0009414	0.017		chr1_11310170	A_G	9	AT1G32920	AT2G22500	1.317895276	5.374971534	1.10E-07	1.535187859	8.175004371	1.78E-15		AT5G67300	AT5G52310	MYB
A.thaliana	AT2G32190	0.085	No		ENOG411DVFP	AT3G51250;AT4G35985;AT2G17840	ENOG411EKXN	AT5G56730	0.0124405	senescence-associated protein	zinc protease pqqL-like		A.thaliana	GO:0006006	glucose metabolic process	GO:0009414	0.017		chr1_11304258	A_T	10	AT1G32920	AT2G22500	1.195353265	5.142021736	3.69E-07	1.403989685	7.872058844	1.65E-14		AT1G28370	AT5G52310	ERF
A.thaliana	AT3G05840	0.085	No		ENOG411DVFP	AT3G51250;AT4G35985;AT2G17840	ENOG411DXXG	AT1G56340;AT1G09210	0.0123254	senescence-associated protein	Molecular calcium-binding chaperone promoting folding oligomeric assembly and quality control in the ER via the calreticulin calnexin cycle. This lectin may interact transiently with almost all of the monoglucosylated glycoproteins that are synthesized in the ER (By similarity)		A.thaliana	GO:0009704	de-etiolation	GO:0009414	0.017		chr1_11303807	T_G	9	AT1G32920	AT2G22500	1.317895276	5.374971534	1.10E-07	1.535187859	8.175004371	1.78E-15		AT1G80840	AT5G52310	WRKY
A.thaliana	AT3G13870	0.085	No		ENOG411DVFP	AT3G51250;AT4G35985;AT2G17840	ENOG411DZUB	AT5G41790	0.0122543	senescence-associated protein	Inherit from NOG: keratin type II cytoskeletal		A.thaliana	GO:0010598	NAD(P)H dehydrogenase complex (plastoquinone)	GO:0009414	0.017		chr1_11315733	A_C	9	AT1G32920	AT2G22500	1.317895276	5.374971534	1.10E-07	1.535187859	8.175004371	1.78E-15		AT2G38470	AT5G52310	WRKY
A.thaliana	AT3G29360	0.085	No		ENOG411DVFP	AT3G51250;AT4G35985;AT2G17840	ENOG411E6KD	AT5G02770	0.0122348	senescence-associated protein	NA		A.thaliana	GO:0015934	large ribosomal subunit	GO:0009414	0.017		chr1_11306648	G_T	7	AT1G32920	AT2G22500	1.410263503	5.099223548	4.59E-07	1.618179175	7.605083711	1.11E-13		AT1G62300	AT5G52310	WRKY
A.thaliana	AT3G46080	0.085	No		ENOG411DVFP	AT3G51250;AT4G35985;AT2G17840	ENOG411E0DF	AT4G20300	0.0121825	senescence-associated protein	expressed protein		A.thaliana	GO:0015977	carbon fixation	GO:0009414	0.017		chr1_11301651	G_A	9	AT1G32920	AT2G22500	1.317895276	5.374971534	1.10E-07	1.535187859	8.175004371	1.78E-15		AT1G19000	AT5G52310	MYB_related
A.thaliana	AT3G46090	0.085	No		ENOG411DVFP	AT3G51250;AT4G35985;AT2G17840	ENOG411DZ5X	AT3G63130;AT5G19320	0.0121364	senescence-associated protein	RAN GTPase-activating protein		A.thaliana	GO:0030388	fructose 1,6-bisphosphate metabolic process	GO:0009414	0.017		chr1_11301693	G_A	9	AT1G32920	AT2G22500	1.317895276	5.374971534	1.10E-07	1.535187859	8.175004371	1.78E-15		AT1G19000	AT5G52310	MYB_related
A.thaliana	AT4G01070	0.085	No		ENOG411DVFP	AT3G51250;AT4G35985;AT2G17840	ENOG411DZ53	AT4G26910;AT5G55070	0.0120476	senescence-associated protein	dihydrolipoyllysine-residue succinyltransferase component of 2-oxoglutarate dehydrogenase complex		A.thaliana	GO:0043878	glyceraldehyde-3-phosphate dehydrogenase (NAD+) (non-phosphorylating) activity	GO:0009414	0.017		chr1_11312184	C_T	9	AT1G32920	AT2G22500	1.317895276	5.374971534	1.10E-07	1.535187859	8.175004371	1.78E-15		AT5G62000	AT5G52310	ARF
A.thaliana	AT4G16500	0.085	No		ENOG411DVFP	AT3G51250;AT4G35985;AT2G17840	ENOG411DYBF	AT4G38220	0.012022	senescence-associated protein	Peptidase family M20/M25/M40		A.thaliana	GO:0060416	response to growth hormone	GO:0009414	0.017		chr3_17914328	G_A	10	AT3G46620	AT2G22500	1.279581265	7.215340966	1.64E-12	1.312246126	7.276397837	1.08E-12		AT3G50260	AT5G52310	ERF
A.thaliana	AT4G30280	0.085	No		ENOG411DVFP	AT3G51250;AT4G35985;AT2G17840	ENOG411E3EP	AT3G22480	0.0119769	senescence-associated protein	prefoldin subunit		A.thaliana	GO:1903862	positive regulation of oxidative phosphorylation	GO:0009414	0.017		chr3_17914389	G_T	9	AT3G46620	AT2G22500	1.448627489	7.821836196	2.37E-14	1.491134242	7.921392851	1.15E-14		AT3G50260	AT5G52310	ERF
A.thaliana	AT5G49520	0.085	No		ENOG411DVFP	AT3G51250;AT4G35985;AT2G17840	ENOG411DVGN	AT2G03820	0.0119402	senescence-associated protein	60S ribosomal export protein		A.thaliana	GO:0005344	oxygen carrier activity	GO:0009414	-0.017		chr3_22464153	T_A/T_TC/T_TTTA	13/1/1	AT3G61190	AT2G22500	1.235060473	8.249608881	1.02E-15	1.132147968	7.662583788	7.40E-14		AT1G19210	AT5G52310	ERF
A.thaliana	AT1G69295	0.084	No		ENOG411DVFP	AT3G51250;AT4G35985;AT2G17840	ENOG411DXNG	AT1G30230;AT2G18110	0.0119286	senescence-associated protein	Elongation factor		A.thaliana	GO:0015671	oxygen transport	GO:0009414	-0.017		chr1_11303044	C_T	8	AT1G31130	AT2G22500	1.268017699	4.979315129	8.36E-07	1.51868471	7.592723397	1.21E-13		AT1G19210	AT5G52310	ERF
A.thaliana	AT1G78900	0.084	No		ENOG411DVFP	AT3G51250;AT4G35985;AT2G17840	ENOG411DZRP	AT4G25340;AT5G05420	0.0119161	senescence-associated protein	Peptidyl-prolyl cis-trans isomerase		A.thaliana	GO:0009664	plant-type cell wall organization	GO:0009414	-0.025		chr1_11310170	A_G	9	AT1G31130	AT2G22500	1.309246713	5.45987841	7.00E-08	1.535187859	8.175004371	1.78E-15		AT1G53910	AT5G52310	ERF
A.thaliana	AT2G39980	0.084	No		ENOG411DVFP	AT3G51250;AT4G35985;AT2G17840	ENOG411DVH6	AT3G47860	0.011892	senescence-associated protein	lipocalin		A.thaliana	GO:0055028	cortical microtubule	GO:0009414	-0.025		chr1_11304253	T_C	8	AT1G31130	AT2G22500	1.268017699	4.979315129	8.36E-07	1.51868471	7.592723397	1.21E-13		AT4G25470	AT5G52310	ERF
A.thaliana	AT4G13250	0.084	No		ENOG411DVFP	AT3G51250;AT4G35985;AT2G17840	ENOG411DY4J	AT1G14640;AT1G15250;AT3G27600;AT1G14650;AT5G12280;AT5G06890;AT4G16200	0.0115758	senescence-associated protein	splicing factor 3A subunit		A.thaliana	GO:0000030	mannosyltransferase activity	GO:0009414	-0.027		chr1_11304258	A_T	10	AT1G31130	AT2G22500	1.176684422	5.17317059	3.15E-07	1.403989685	7.872058844	1.65E-14		AT4G25470	AT5G52310	ERF
A.thaliana	AT4G30650	0.084	No		ENOG411DVFP	AT3G51250;AT4G35985;AT2G17840	ENOG411E15G	AT3G12390;AT5G13850	0.0115043	senescence-associated protein	nascent polypeptide-associated complex subunit alpha-like		A.thaliana	GO:0000138	Golgi trans cisterna	GO:0009414	-0.027		chr1_11312541	G_A	8	AT1G31130	AT2G22500	1.268017699	4.979315129	8.36E-07	1.51868471	7.592723397	1.21E-13		AT1G29280	AT5G52310	WRKY
A.thaliana	AT1G09310	0.083	No		ENOG411DVFP	AT3G51250;AT4G35985;AT2G17840	ENOG411DVQY	AT1G64040;AT4G11240	0.0114978	senescence-associated protein	serine threonine-protein phosphatase		A.thaliana	GO:0006486	protein glycosylation	GO:0009414	-0.027		chr1_11307362	T_G	8	AT1G31130	AT2G22500	1.268017699	4.979315129	8.36E-07	1.51868471	7.592723397	1.21E-13		AT1G29280	AT5G52310	WRKY
A.thaliana	AT1G07080	0.082	No		ENOG411DVFP	AT3G51250;AT4G35985;AT2G17840	ENOG411DXH1	AT4G32770	0.0112216	senescence-associated protein	tocopherol cyclase		A.thaliana	GO:0000712	resolution of meiotic recombination intermediates	GO:0009414	-0.03		chr1_11303807	T_G	9	AT1G31130	AT2G22500	1.309246713	5.45987841	7.00E-08	1.535187859	8.175004371	1.78E-15		AT1G12610	AT5G52310	ERF
A.thaliana	AT1G07920	0.082	No		ENOG411DVFP	AT3G51250;AT4G35985;AT2G17840	ENOG411DWGS	AT2G06005;AT5G20580	0.0112063	senescence-associated protein	NA		A.thaliana	GO:0016514	SWI/SNF complex	GO:0009414	-0.03		chr1_11315733	A_C	9	AT1G31130	AT2G22500	1.309246713	5.45987841	7.00E-08	1.535187859	8.175004371	1.78E-15		AT2G30250	AT5G52310	WRKY
A.thaliana	AT1G32700	0.082	No		ENOG411DVFP	AT3G51250;AT4G35985;AT2G17840	ENOG411DZRV	AT2G44710	0.0112063	senescence-associated protein	RNA recognition motif. (a.k.a. RRM RBD or RNP domain)		A.thaliana	GO:0080008	Cul4-RING E3 ubiquitin ligase complex	GO:0009414	-0.03		chr1_11301651	G_A	9	AT1G31130	AT2G22500	1.309246713	5.45987841	7.00E-08	1.535187859	8.175004371	1.78E-15		AT2G30250	AT5G52310	WRKY
A.thaliana	AT1G32790	0.082	No		ENOG411DVFP	AT3G51250;AT4G35985;AT2G17840	ENOG411DZ78	AT1G77120	0.0111472	senescence-associated protein	alcohol dehydrogenase		A.thaliana	GO:0000105	histidine biosynthetic process	GO:0009414	-0.031		chr1_11301693	G_A	9	AT1G31130	AT2G22500	1.309246713	5.45987841	7.00E-08	1.535187859	8.175004371	1.78E-15		AT1G51700	AT5G52310	Dof
A.thaliana	AT1G53580	0.082	No		ENOG411DVFP	AT3G51250;AT4G35985;AT2G17840	ENOG411DYAJ	AT3G19080;AT3G20270;AT1G49520	0.0110682	senescence-associated protein	SWIB complex BAF60b domain-containing protein		A.thaliana	GO:0005736	RNA polymerase I complex	GO:0009414	-0.031		chr1_11306431	G_T	8	AT1G31130	AT2G22500	1.268017699	4.979315129	8.36E-07	1.51868471	7.592723397	1.21E-13		AT4G25490	AT5G52310	ERF
A.thaliana	AT1G53910	0.082	No		ENOG411DVFP	AT3G51250;AT4G35985;AT2G17840	ENOG411E0GY	AT2G26040	0.011	senescence-associated protein	abscisic acid receptor		A.thaliana	GO:0005956	protein kinase CK2 complex	GO:0009414	-0.031		chr1_11312105	A_T	8	AT1G31130	AT2G22500	1.268017699	4.979315129	8.36E-07	1.51868471	7.592723397	1.21E-13		AT4G25490	AT5G52310	ERF
A.thaliana	AT1G66500	0.082	No		ENOG411DVFP	AT3G51250;AT4G35985;AT2G17840	ENOG411DZIV	AT4G32520	0.011	senescence-associated protein	interconversion of serine and glycine (By similarity)		A.thaliana	GO:0006397	mRNA processing	GO:0009414	-0.031		chr1_11312184	C_T	9	AT1G31130	AT2G22500	1.309246713	5.45987841	7.00E-08	1.535187859	8.175004371	1.78E-15		AT5G60850	AT5G52310	Dof
A.thaliana	AT1G67280	0.082	No		ENOG411DVFP	AT3G51250;AT4G35985;AT2G17840	ENOG411DWST	AT5G58000;AT5G58003	0.0109109	senescence-associated protein	RNA polymerase II C-terminal domain phosphatase-like		A.thaliana	GO:0009706	chloroplast inner membrane	GO:0009414	-0.031		chr3_17914328	G_A	10	AT3G46090	AT2G22500	1.411882815	7.627194996	9.51E-14	1.312246126	7.276397837	1.08E-12		AT2G01060	AT5G52310	G2-like
A.thaliana	AT1G71880	0.082	No		ENOG411DVFP	AT3G51250;AT4G35985;AT2G17840	ENOG411DVNY	AT5G67530	0.0108889	senescence-associated protein	Peptidyl-prolyl cis-trans		A.thaliana	GO:0030422	production of siRNA involved in RNA interference	GO:0009414	-0.031		chr3_17914389	G_T	9	AT3G46090	AT2G22500	1.475661459	7.575769637	1.37E-13	1.491134242	7.921392851	1.15E-14		AT2G01060	AT5G52310	G2-like
A.thaliana	AT1G75750	0.082	No		ENOG411DVFP	AT3G51250;AT4G35985;AT2G17840	ENOG411E4IR	AT4G23450;AT5G41350;AT5G39130;AT4G00335;AT4G27160	0.010798	senescence-associated protein	zinc finger		A.thaliana	GO:0031425	chloroplast RNA processing	GO:0009414	-0.031		chr3_17914389	G_T	9	AT3G48520	AT2G22500	1.025944745	5.549282333	4.32E-08	1.491134242	7.921392851	1.15E-14		AT4G26640	AT5G52310	WRKY
A.thaliana	AT1G76690	0.082	No		ENOG411DVFP	AT3G51250;AT4G35985;AT2G17840	ENOG411DZWZ	AT3G27070;AT3G27080;AT1G27390;AT5G40930	0.0107024	senescence-associated protein	Mitochondrial import receptor subunit		A.thaliana	GO:0051028	mRNA transport	GO:0009414	-0.031		chr3_22464153	T_A/T_TC/T_TTTA	13/1/1	AT3G62260	AT2G22500	1.094363578	6.668069103	5.91E-11	1.132147968	7.662583788	7.40E-14		AT3G21890	AT5G52310	#N/A
A.thaliana	AT2G26740	0.082	Yes		ENOG411DVFP	AT3G51250;AT4G35985;AT2G17840	ENOG411DY5A	AT1G09150;AT1G08950	0.0106264	senescence-associated protein	PUA domain		A.thaliana	GO:0000463	maturation of LSU-rRNA from tricistronic rRNA transcript (SSU-rRNA, 5.8S rRNA, LSU-rRNA)	GO:0009414	-0.036		chr1_11299360	G_A	7	AT1G33760	AT2G22500	1.614196337	7.442336816	3.47E-13	1.618179175	7.605083711	1.11E-13		AT2G47070	AT5G52310	SBP
A.thaliana	AT2G32150	0.082	No		ENOG411DVFP	AT3G51250;AT4G35985;AT2G17840	ENOG411DYQ6	AT1G54380;AT1G48850;AT2G42510	0.0106237	senescence-associated protein	Survival motor neuron (SMN) interacting protein 1 (SIP1)		A.thaliana	GO:0000470	maturation of LSU-rRNA	GO:0009414	-0.036		chr1_11303044	C_T	8	AT1G33760	AT2G22500	1.352466508	6.571976192	1.08E-10	1.51868471	7.592723397	1.21E-13		AT1G46768	AT5G52310	ERF
A.thaliana	AT2G37410	0.082	No		ENOG411DVFP	AT3G51250;AT4G35985;AT2G17840	ENOG411DZK6	AT2G17390;AT4G35450	0.0106111	senescence-associated protein	Ankyrin repeat domain-containing protein		A.thaliana	GO:0003723	RNA binding	GO:0009414	-0.036		chr1_11310170	A_G	9	AT1G33760	AT2G22500	1.19507952	6.114499992	1.75E-09	1.535187859	8.175004371	1.78E-15		AT4G31800	AT5G52310	WRKY
A.thaliana	AT3G09830	0.082	No		ENOG411DVFP	AT3G51250;AT4G35985;AT2G17840	ENOG411DXYX	AT3G57890;AT2G42230;AT2G39540	0.0105952	senescence-associated protein	TBCC domain-containing protein 1-like		A.thaliana	GO:0005686	U2 snRNP	GO:0009414	-0.036		chr1_11304253	T_C	8	AT1G33760	AT2G22500	1.352466508	6.571976192	1.08E-10	1.51868471	7.592723397	1.21E-13		AT4G31800	AT5G52310	WRKY
A.thaliana	AT3G11340	0.082	No		ENOG411DVFP	AT3G51250;AT4G35985;AT2G17840	ENOG411DZID	AT2G45990;AT2G43600	0.0105606	senescence-associated protein	NA		A.thaliana	GO:0005762	mitochondrial large ribosomal subunit	GO:0009414	-0.036		chr1_11304258	A_T	10	AT1G33760	AT2G22500	1.06911836	5.761621087	1.34E-08	1.403989685	7.872058844	1.65E-14		AT1G68670	AT5G52310	G2-like
A.thaliana	AT3G11660	0.082	No		ENOG411DVFP	AT3G51250;AT4G35985;AT2G17840	ENOG411DWWH	#N/A	0.0104834	senescence-associated protein	EF hand family protein		A.thaliana	GO:0008380	RNA splicing	GO:0009414	-0.036		chr1_11312541	G_A	8	AT1G33760	AT2G22500	1.352466508	6.571976192	1.08E-10	1.51868471	7.592723397	1.21E-13		AT3G10500	AT5G52310	NAC
A.thaliana	AT3G11930	0.082	No		ENOG411DVFP	AT3G51250;AT4G35985;AT2G17840	ENOG411E11A	AT1G09270	0.0104722	senescence-associated protein	Binds specifically and directly to substrates containing either a simple or bipartite NLS motif. Promotes docking of import substrates to the nuclear envelope (By similarity)		A.thaliana	GO:0009378	four-way junction helicase activity	GO:0009414	-0.036		chr1_11307362	T_G	8	AT1G33760	AT2G22500	1.352466508	6.571976192	1.08E-10	1.51868471	7.592723397	1.21E-13		AT3G10500	AT5G52310	NAC
A.thaliana	AT3G14050	0.082	No		ENOG411DVFP	AT3G51250;AT4G35985;AT2G17840	ENOG411DVRP	AT3G07750;AT3G07750	0.0104607	senescence-associated protein	Exosome complex		A.thaliana	GO:0030515	snoRNA binding	GO:0009414	-0.036		chr1_11303807	T_G	9	AT1G33760	AT2G22500	1.19507952	6.114499992	1.75E-09	1.535187859	8.175004371	1.78E-15		AT5G65210	AT5G52310	bZIP
A.thaliana	AT3G24550	0.082	No		ENOG411DVFP	AT3G51250;AT4G35985;AT2G17840	ENOG411DZJB	AT4G24830	0.0104286	senescence-associated protein	argininosuccinate synthase		A.thaliana	GO:0042273	ribosomal large subunit biogenesis	GO:0009414	-0.036		chr1_11315733	A_C	9	AT1G33760	AT2G22500	1.19507952	6.114499992	1.75E-09	1.535187859	8.175004371	1.78E-15		AT4G37260	AT5G52310	MYB
A.thaliana	AT3G48140	0.082	No		ENOG411DVFP	AT3G51250;AT4G35985;AT2G17840	ENOG411DVWT	AT2G33150	0.0103182	senescence-associated protein	3-ketoacyl-coa thiolase		A.thaliana	GO:0071011	precatalytic spliceosome	GO:0009414	-0.036		chr1_11306648	G_T	7	AT1G33760	AT2G22500	1.614196337	7.442336816	3.47E-13	1.618179175	7.605083711	1.11E-13		AT1G33240	AT5G52310	Trihelix
A.thaliana	AT3G51550	0.082	No		ENOG411DVFP	AT3G51250;AT4G35985;AT2G17840	ENOG411E612	AT3G53890;AT5G27700	0.0103089	senescence-associated protein	40S ribosomal protein S21		A.thaliana	GO:0005875	microtubule associated complex	GO:0009414	-0.037		chr1_11301651	G_A	9	AT1G33760	AT2G22500	1.19507952	6.114499992	1.75E-09	1.535187859	8.175004371	1.78E-15		AT1G33240	AT5G52310	Trihelix
A.thaliana	AT3G51730	0.082	No		ENOG411DVFP	AT3G51250;AT4G35985;AT2G17840	ENOG411E5B6	AT4G28730	0.0102613	senescence-associated protein	Glutaredoxin		A.thaliana	GO:0045842	positive regulation of mitotic metaphase/anaphase transition	GO:0009414	-0.037		chr1_11301693	G_A	9	AT1G33760	AT2G22500	1.19507952	6.114499992	1.75E-09	1.535187859	8.175004371	1.78E-15		AT2G38340	AT5G52310	ERF
A.thaliana	AT3G51880	0.082	No		ENOG411DVFP	AT3G51250;AT4G35985;AT2G17840	ENOG411DW2U	AT1G79920;AT1G79930;AT1G11660	0.0102273	senescence-associated protein	heat shock		A.thaliana	GO:0005874	microtubule	GO:0009414	-0.038		chr1_11306431	G_T	8	AT1G33760	AT2G22500	1.352466508	6.571976192	1.08E-10	1.51868471	7.592723397	1.21E-13		AT2G38340	AT5G52310	ERF
A.thaliana	AT4G01610	0.082	No		ENOG411DVFP	AT3G51250;AT4G35985;AT2G17840	ENOG411DYC5	AT1G08070	0.010219	senescence-associated protein	Pentatricopeptide repeat-containing protein		A.thaliana	GO:0070131	positive regulation of mitochondrial translation	GO:0009414	-0.038		chr1_11312105	A_T	8	AT1G33760	AT2G22500	1.352466508	6.571976192	1.08E-10	1.51868471	7.592723397	1.21E-13		AT4G25480	AT5G52310	ERF
A.thaliana	AT4G27450	0.082	No		ENOG411DVFP	AT3G51250;AT4G35985;AT2G17840	ENOG411EMMV	AT1G06130;AT2G31350	0.010211	senescence-associated protein	Hydroxyacylglutathione hydrolase		A.thaliana	GO:0097177	mitochondrial ribosome binding	GO:0009414	-0.038		chr1_11312184	C_T	9	AT1G33760	AT2G22500	1.19507952	6.114499992	1.75E-09	1.535187859	8.175004371	1.78E-15		AT4G25480	AT5G52310	ERF
A.thaliana	AT4G27652	0.082	No		ENOG411DVFP	AT3G51250;AT4G35985;AT2G17840	ENOG411E6FX	AT2G24090	0.0101746	senescence-associated protein	50S ribosomal protein L35		A.thaliana	GO:0000307	cyclin-dependent protein kinase holoenzyme complex	GO:0009414	-0.043		chr3_17914328	G_A	10	AT3G49530	AT2G22500	1.313346228	6.726819877	4.07E-11	1.312246126	7.276397837	1.08E-12		AT4G32730	AT5G52310	MYB
A.thaliana	AT4G28300	0.082	No		ENOG411DVFP	AT3G51250;AT4G35985;AT2G17840	ENOG411E5Q2	AT3G02900;AT3G02210;AT5G16660;AT5G16300	0.0101389	senescence-associated protein	NA		A.thaliana	GO:0000347	THO complex	GO:0009414	-0.043		chr3_17914389	G_T	9	AT3G49530	AT2G22500	1.499973574	7.355647086	6.31E-13	1.491134242	7.921392851	1.15E-14		AT4G32730	AT5G52310	MYB
A.thaliana	AT4G32410	0.082	No		ENOG411DUDY	AT4G39780;AT1G78080	ENOG411DXN3	AT5G14310;AT3G27320	0.0342154	transcription factor	Carboxylesterase		A.thaliana	GO:0000722	telomere maintenance via recombination	GO:0009414	-0.043		chr1_11299360	G_A	7	AT1G32920	AT1G18740	1.410263503	5.099223548	4.59E-07	1.716608152	7.716004848	5.06E-14		AT4G31060	AT5G52310	ERF
A.thaliana	AT4G32940	0.082	No		ENOG411DUDY	AT4G39780;AT1G78080	ENOG411E4RF	AT1G51080;AT1G45280	0.0315898	transcription factor	NA		A.thaliana	GO:0000727	double-strand break repair via break-induced replication	GO:0009414	-0.043		chr1_11310170	A_G	9	AT1G32920	AT1G18740	1.317895276	5.374971534	1.10E-07	1.491110074	7.525885143	1.94E-13		AT4G31060	AT5G52310	ERF
A.thaliana	AT5G38470	0.082	No		ENOG411DUDY	AT4G39780;AT1G78080	ENOG411DVZC	AT2G26470;AT2G26470	0.0291645	transcription factor	Uncharacterised ACR COG2135		A.thaliana	GO:0000922	spindle pole	GO:0009414	-0.043		chr1_11303807	T_G	9	AT1G32920	AT1G18740	1.317895276	5.374971534	1.10E-07	1.491110074	7.525885143	1.94E-13		AT2G46680	AT4G26080	HD-ZIP
A.thaliana	AT5G45430	0.082	No		ENOG411DUDY	AT4G39780;AT1G78080	ENOG411DZV8	AT5G23590;AT5G23180	0.0286278	transcription factor	dnaJ homolog subfamily C member		A.thaliana	GO:0005658	alpha DNA polymerase:primase complex	GO:0009414	-0.043		chr1_11315733	A_C	9	AT1G32920	AT1G18740	1.317895276	5.374971534	1.10E-07	1.491110074	7.525885143	1.94E-13		AT3G15210	AT4G26080	ERF
A.thaliana	AT5G51570	0.082	No		ENOG411DUDY	AT4G39780;AT1G78080	ENOG411E4WY	AT2G33180;AT2G29610	0.02736	transcription factor	NA		A.thaliana	GO:0005813	centrosome	GO:0009414	-0.043		chr1_11306648	G_T	7	AT1G32920	AT1G18740	1.410263503	5.099223548	4.59E-07	1.716608152	7.716004848	5.06E-14		AT5G67300	AT4G26080	MYB
A.thaliana	AT5G62390	0.082	No		ENOG411DUDY	AT4G39780;AT1G78080	ENOG411DWJZ	AT1G65020;AT1G58620	0.0223018	transcription factor	Nuclease-related domain		A.thaliana	GO:0005815	microtubule organizing center	GO:0009414	-0.043		chr1_11301651	G_A	9	AT1G32920	AT1G18740	1.317895276	5.374971534	1.10E-07	1.491110074	7.525885143	1.94E-13		AT1G80840	AT4G26080	WRKY
A.thaliana	AT5G63860	0.082	No		ENOG411DUDY	AT4G39780;AT1G78080	ENOG411DXXC	AT1G09290	0.0207743	transcription factor	NA		A.thaliana	GO:0005880	nuclear microtubule	GO:0009414	-0.043		chr1_11301693	G_A	9	AT1G32920	AT1G18740	1.317895276	5.374971534	1.10E-07	1.491110074	7.525885143	1.94E-13		AT2G38470	AT4G26080	WRKY
A.thaliana	AT1G09130	0.081	No		ENOG411DUDY	AT4G39780;AT1G78080	ENOG411DYCE	AT3G45970;AT3G45960;AT4G38400	0.0189228	transcription factor	expansin-like		A.thaliana	GO:0006265	DNA topological change	GO:0009414	-0.043		chr1_11312184	C_T	9	AT1G32920	AT1G18740	1.317895276	5.374971534	1.10E-07	1.491110074	7.525885143	1.94E-13		AT3G20310	AT4G26080	ERF
A.thaliana	AT1G29150	0.081	No		ENOG411DUDY	AT4G39780;AT1G78080	ENOG411EKJY	AT2G31060;AT2G27210	0.0177734	transcription factor	GTP-binding protein typA bipA		A.thaliana	GO:0006267	pre-replicative complex assembly involved in nuclear cell cycle DNA replication	GO:0009414	-0.043		chr3_17914389	G_T	9	AT3G46620	AT1G18740	1.448627489	7.821836196	2.37E-14	1.453498868	7.324253682	7.82E-13		AT3G20310	AT4G26080	ERF
A.thaliana	AT1G50640	0.081	No		ENOG411DUDY	AT4G39780;AT1G78080	ENOG411DW4M	AT2G34050	0.0163261	transcription factor	ATP synthase mitochondrial F1 complex assembly factor		A.thaliana	GO:0006312	mitotic recombination	GO:0009414	-0.043		chr3_22464153	T_A/T_TC/T_TTTA	13/1/1	AT3G61190	AT1G18740	1.235060473	8.249608881	1.02E-15	1.163764687	7.510196432	2.16E-13		AT1G13260	AT4G26080	RAV
A.thaliana	AT1G65960	0.081	No		ENOG411DUDY	AT4G39780;AT1G78080	ENOG411DVZN	AT1G19025	0.016174	transcription factor	DNA repair metallo-beta-lactamase		A.thaliana	GO:0006383	transcription by RNA polymerase III	GO:0009414	-0.043		chr1_11310170	A_G	9	AT1G31130	AT1G18740	1.309246713	5.45987841	7.00E-08	1.491110074	7.525885143	1.94E-13		AT1G62300	AT4G26080	WRKY
A.thaliana	AT1G74920	0.081	Yes		ENOG411DUDY	AT4G39780;AT1G78080	ENOG411EKZJ	AT3G50380	0.0153972	transcription factor	Protein of unknown function (DUF1162)		A.thaliana	GO:0007052	mitotic spindle organization	GO:0009414	-0.043		chr1_11303807	T_G	9	AT1G31130	AT1G18740	1.309246713	5.45987841	7.00E-08	1.491110074	7.525885143	1.94E-13		AT2G44840	AT4G26080	ERF
A.thaliana	AT2G22780	0.081	No		ENOG411DUDY	AT4G39780;AT1G78080	ENOG411E2VP	AT5G18100	0.0153362	transcription factor	Destroys radicals which are normally produced within the cells and which are toxic to biological systems (By similarity)		A.thaliana	GO:0007095	mitotic G2 DNA damage checkpoint	GO:0009414	-0.043		chr1_11315733	A_C	9	AT1G31130	AT1G18740	1.309246713	5.45987841	7.00E-08	1.491110074	7.525885143	1.94E-13		AT3G50260	AT4G26080	ERF
A.thaliana	AT2G28840	0.081	No		ENOG411DUDY	AT4G39780;AT1G78080	ENOG411EMIW	AT1G55040	0.0149524	transcription factor	Zn-finger in Ran binding protein and others		A.thaliana	GO:0008469	histone-arginine N-methyltransferase activity	GO:0009414	-0.043		chr1_11301651	G_A	9	AT1G31130	AT1G18740	1.309246713	5.45987841	7.00E-08	1.491110074	7.525885143	1.94E-13		AT3G50260	AT4G26080	ERF
A.thaliana	AT2G45070	0.081	No		ENOG411DUDY	AT4G39780;AT1G78080	ENOG411DUNJ	AT3G27925	0.0149177	transcription factor	Protease Do-like 1		A.thaliana	GO:0016274	protein-arginine N-methyltransferase activity	GO:0009414	-0.043		chr1_11301693	G_A	9	AT1G31130	AT1G18740	1.309246713	5.45987841	7.00E-08	1.491110074	7.525885143	1.94E-13		AT1G19210	AT4G26080	ERF
A.thaliana	AT3G63520	0.081	No		ENOG411DUDY	AT4G39780;AT1G78080	ENOG411EMI0	#N/A	0.0136281	transcription factor	U-box domain		A.thaliana	GO:0018216	peptidyl-arginine methylation	GO:0009414	-0.043		chr1_11312184	C_T	9	AT1G31130	AT1G18740	1.309246713	5.45987841	7.00E-08	1.491110074	7.525885143	1.94E-13		AT1G19210	AT4G26080	ERF
A.thaliana	AT5G37780	0.081	No		ENOG411DUDY	AT4G39780;AT1G78080	ENOG411DVR8	AT4G37670;AT4G42920;AT2G22910	0.0130483	transcription factor	Amino acid kinase family		A.thaliana	GO:0032143	single thymine insertion binding	GO:0009414	-0.043		chr3_17914389	G_T	9	AT3G46090	AT1G18740	1.475661459	7.575769637	1.37E-13	1.453498868	7.324253682	7.82E-13		AT4G25470	AT4G26080	ERF
A.thaliana	AT5G48385	0.081	No		ENOG411DUDY	AT4G39780;AT1G78080	ENOG411DX31	AT3G53110	0.0128578	transcription factor	DEAD-box ATP-dependent RNA helicase		A.thaliana	GO:0032301	MutSalpha complex	GO:0009414	-0.043		chr3_17914389	G_T	9	AT3G48520	AT1G18740	1.025944745	5.549282333	4.32E-08	1.453498868	7.324253682	7.82E-13		AT1G29280	AT4G26080	WRKY
A.thaliana	AT5G60600	0.081	No		ENOG411DUDY	AT4G39780;AT1G78080	ENOG411DY05	AT2G31270	0.0128417	transcription factor	CDT1-like protein a		A.thaliana	GO:0032405	MutLalpha complex binding	GO:0009414	-0.043		chr3_22464153	T_A/T_TC/T_TTTA	13/1/1	AT3G62260	AT1G18740	1.094363578	6.668069103	5.91E-11	1.163764687	7.510196432	2.16E-13		AT1G29280	AT4G26080	WRKY
A.thaliana	AT5G66040	0.081	No		ENOG411DUDY	AT4G39780;AT1G78080	ENOG411E5B6	AT4G28730	0.0125289	transcription factor	Glutaredoxin		A.thaliana	GO:0032465	regulation of cytokinesis	GO:0009414	-0.043		chr1_11299360	G_A	7	AT1G33760	AT1G18740	1.614196337	7.442336816	3.47E-13	1.716608152	7.716004848	5.06E-14		AT2G30250	AT4G26080	WRKY
A.thaliana	AT1G02930	0.08	Yes		ENOG411DUDY	AT4G39780;AT1G78080	ENOG411DXQX	AT2G35880	0.0121356	transcription factor	lymphoid organ expressed yellow head virus receptor protein		A.thaliana	GO:0034969	histone arginine methylation	GO:0009414	-0.043		chr1_11310170	A_G	9	AT1G33760	AT1G18740	1.19507952	6.114499992	1.75E-09	1.491110074	7.525885143	1.94E-13		AT2G30250	AT4G26080	WRKY
A.thaliana	AT1G06680	0.08	No		ENOG411DUDY	AT4G39780;AT1G78080	ENOG411DXP2	AT5G13830	0.0120397	transcription factor	Ribosomal RNA large subunit methyltransferase		A.thaliana	GO:0035242	protein-arginine omega-N asymmetric methyltransferase activity	GO:0009414	-0.043		chr1_11303807	T_G	9	AT1G33760	AT1G18740	1.19507952	6.114499992	1.75E-09	1.491110074	7.525885143	1.94E-13		AT1G51700	AT4G26080	Dof
A.thaliana	AT1G09932	0.08	No		ENOG411DUDY	AT4G39780;AT1G78080	ENOG411DX8U	AT1G09300	0.012005	transcription factor	xaa-Pro aminopeptidase		A.thaliana	GO:0035246	peptidyl-arginine N-methylation	GO:0009414	-0.043		chr1_11315733	A_C	9	AT1G33760	AT1G18740	1.19507952	6.114499992	1.75E-09	1.491110074	7.525885143	1.94E-13		AT4G25490	AT4G26080	ERF
A.thaliana	AT1G20340	0.08	No		ENOG411DUDY	AT4G39780;AT1G78080	ENOG411DZV6	AT4G18370	0.0118434	transcription factor	protease Do-like 5		A.thaliana	GO:0042555	MCM complex	GO:0009414	-0.043		chr1_11306648	G_T	7	AT1G33760	AT1G18740	1.614196337	7.442336816	3.47E-13	1.716608152	7.716004848	5.06E-14		AT4G25490	AT4G26080	ERF
A.thaliana	AT1G29910	0.08	No		ENOG411DUDY	AT4G39780;AT1G78080	ENOG411DVJ0	AT4G11050;AT1G64390	0.0117713	transcription factor	Endoglucanase		A.thaliana	GO:0043111	replication fork arrest	GO:0009414	-0.043		chr1_11301651	G_A	9	AT1G33760	AT1G18740	1.19507952	6.114499992	1.75E-09	1.491110074	7.525885143	1.94E-13		AT5G60850	AT4G26080	Dof
A.thaliana	AT1G29920	0.08	No		ENOG411DUDY	AT4G39780;AT1G78080	ENOG411DY3P	AT1G79890;AT1G09995	0.011119	transcription factor	ATP-dependent RNA helicase		A.thaliana	GO:0043570	maintenance of DNA repeat elements	GO:0009414	-0.043		chr1_11301693	G_A	9	AT1G33760	AT1G18740	1.19507952	6.114499992	1.75E-09	1.491110074	7.525885143	1.94E-13		AT2G01060	AT4G26080	G2-like
A.thaliana	AT1G29930	0.08	No		ENOG411DUDY	AT4G39780;AT1G78080	ENOG411E01U	AT5G61970	0.011017	transcription factor	Signal-recognition-particle assembly has a crucial role in targeting secretory proteins to the rough endoplasmic reticulum membrane (By similarity)		A.thaliana	GO:0071035	nuclear polyadenylation-dependent rRNA catabolic process	GO:0009414	-0.043		chr1_11312184	C_T	9	AT1G33760	AT1G18740	1.19507952	6.114499992	1.75E-09	1.491110074	7.525885143	1.94E-13		AT2G01060	AT4G26080	G2-like
A.thaliana	AT1G31330	0.08	No		ENOG411DUDY	AT4G39780;AT1G78080	ENOG411DUI6	AT2G27920	0.0108939	transcription factor	serine carboxypeptidase-like		A.thaliana	GO:0071897	DNA biosynthetic process	GO:0009414	-0.043		chr3_17914389	G_T	9	AT3G49530	AT1G18740	1.499973574	7.355647086	6.31E-13	1.453498868	7.324253682	7.82E-13		AT4G26640	AT4G26080	WRKY
A.thaliana	AT1G33590	0.08	No		ENOG411DUDY	AT4G39780;AT1G78080	ENOG411E1IF	AT2G36960	0.0107908	transcription factor	tsl-kinase interacting protein		A.thaliana	GO:0090307	mitotic spindle assembly	GO:0009414	-0.043		chr1_11299360	G_A	7	AT1G32920	AT3G10930	1.410263503	5.099223548	4.59E-07	1.791569721	8.3167477	6.14E-16		AT3G21890	AT4G26080	#N/A
A.thaliana	AT1G55670	0.08	No		ENOG411DUDY	AT4G39780;AT1G78080	ENOG411E319	AT2G42680;AT3G58680	0.0106111	transcription factor	Multiprotein-bridging factor		A.thaliana	GO:1902975	mitotic DNA replication initiation	GO:0009414	-0.043		chr1_11310170	A_G	9	AT1G32920	AT3G10930	1.317895276	5.374971534	1.10E-07	1.648426634	8.647663438	4.85E-17		AT4G31800	AT4G26080	WRKY
A.thaliana	AT1G61520	0.08	No		ENOG411DUDY	AT4G39780;AT1G78080	ENOG411E47H	AT5G10700	0.0103493	transcription factor	peptidyl-tRNA hydrolase PTRHD1-like		A.thaliana	GO:0000777	condensed chromosome kinetochore	GO:0009414	-0.044		chr1_11304258	A_T	10	AT1G32920	AT3G10930	1.195353265	5.142021736	3.69E-07	1.464546939	8.059882195	4.18E-15		AT4G31800	AT4G26080	WRKY
A.thaliana	AT1G67090	0.08	No		ENOG411DUDY	AT4G39780;AT1G78080	ENOG411E62Z	#N/A	0.0103016	transcription factor	RNA recognition motif. (a.k.a. RRM RBD or RNP domain)		A.thaliana	GO:0004519	endonuclease activity	GO:0009414	-0.044		chr1_11303807	T_G	9	AT1G32920	AT3G10930	1.317895276	5.374971534	1.10E-07	1.648426634	8.647663438	4.85E-17		AT5G51190	AT4G26080	ERF
A.thaliana	AT1G74950	0.08	No		ENOG411DUDY	AT4G39780;AT1G78080	ENOG411DWG5	AT3G20740	0.0100385	transcription factor	polycomb group protein		A.thaliana	GO:0007129	homologous chromosome pairing at meiosis	GO:0009414	-0.044		chr1_11315733	A_C	9	AT1G32920	AT3G10930	1.317895276	5.374971534	1.10E-07	1.648426634	8.647663438	4.85E-17		AT1G25550	AT4G26080	G2-like
A.thaliana	AT1G79040	0.08	No		ENOG411DV54	AT3G12490	ENOG411E1VX	#N/A	0.236447	Cysteine proteinase inhibitor	cellular response to redox state		A.thaliana	GO:0017108	5'-flap endonuclease activity	GO:0009414	-0.044		chr1_11306648	G_T	7	AT1G32920	AT3G10930	1.410263503	5.099223548	4.59E-07	1.791569721	8.3167477	6.14E-16		AT4G37260	AT4G26080	MYB
A.thaliana	AT2G02870	0.08	No		ENOG411DV54	AT3G12490	ENOG411DZH4	AT5G13420;AT5G12840	0.136777	Cysteine proteinase inhibitor	Transaldolase		A.thaliana	GO:0045145	single-stranded DNA 5'-3' exodeoxyribonuclease activity	GO:0009414	-0.044		chr1_11301651	G_A	9	AT1G32920	AT3G10930	1.317895276	5.374971534	1.10E-07	1.648426634	8.647663438	4.85E-17		AT2G38340	AT4G26080	ERF
A.thaliana	AT2G05100	0.08	No		ENOG411DV54	AT3G12490	ENOG411DZ5Q	AT4G23100	0.136214	Cysteine proteinase inhibitor	glutamate--cysteine ligase		A.thaliana	GO:0051026	chiasma assembly	GO:0009414	-0.044		chr1_11301693	G_A	9	AT1G32920	AT3G10930	1.317895276	5.374971534	1.10E-07	1.648426634	8.647663438	4.85E-17		AT2G38340	AT4G26080	ERF
A.thaliana	AT2G06520	0.08	No		ENOG411DV54	AT3G12490	ENOG411DW70	AT5G20720	0.116964	Cysteine proteinase inhibitor	Chaperonin		A.thaliana	GO:0051276	chromosome organization	GO:0009414	-0.044		chr1_11312184	C_T	9	AT1G32920	AT3G10930	1.317895276	5.374971534	1.10E-07	1.648426634	8.647663438	4.85E-17		AT4G25480	AT4G26080	ERF
A.thaliana	AT2G16900	0.08	No		ENOG411DV54	AT3G12490	ENOG411EKY0	AT2G43090	0.113731	Cysteine proteinase inhibitor	3-isopropylmalate dehydratase small		A.thaliana	GO:0006490	oligosaccharide-lipid intermediate biosynthetic process	GO:0009414	-0.046		chr3_17914389	G_T	9	AT3G46620	AT3G10930	1.448627489	7.821836196	2.37E-14	1.489776866	7.733045334	4.48E-14		AT4G32730	AT4G26080	MYB
A.thaliana	AT2G17120	0.08	No		ENOG411DV54	AT3G12490	ENOG411DYCR	#N/A	0.108775	Cysteine proteinase inhibitor	KR domain		A.thaliana	GO:0006626	protein targeting to mitochondrion	GO:0009414	-0.046		chr3_22464153	T_A/T_TC/T_TTTA	13/1/1	AT3G61190	AT3G10930	1.235060473	8.249608881	1.02E-15	1.265876768	8.473682799	1.86E-16		AT4G32730	AT4G26080	MYB
A.thaliana	AT2G18090	0.08	No		ENOG411DV54	AT3G12490	ENOG411EKJQ	AT1G19550;AT1G19570;AT1G75270;AT5G36270	0.108542	Cysteine proteinase inhibitor	exhibits glutathione-dependent thiol transferase and dehydroascorbate (DHA) reductase activities. Key component of the ascorbate recycling system. Involved in the redox homeostasis especially in scavenging of ROS under oxidative stresses		A.thaliana	GO:0000781	chromosome, telomeric region	GO:0009414	-0.047		chr2_11439245	A_T	11	AT2G26530	AT3G10930	0.999911364	5.944676998	4.71E-09	1.303664377	7.441116768	3.50E-13		AT4G31060	AT4G26080	ERF
A.thaliana	AT2G37970	0.08	No		ENOG411DV54	AT3G12490	ENOG411EDAM	AT2G36460;AT5G03690;AT3G52930	0.101928	Cysteine proteinase inhibitor	fructose-bisphosphate aldolase cytoplasmic		A.thaliana	GO:0000808	origin recognition complex	GO:0009414	-0.047		chr2_11440376	C_A	14	AT2G26530	AT3G10930	0.942122007	6.322612355	5.04E-10	1.298366737	8.435231345	2.50E-16		AT4G31060	AT4G26080	ERF
A.thaliana	AT2G39730	0.08	No		ENOG411DV54	AT3G12490	ENOG411E8J0	AT2G23110;AT2G23110;AT2G18750	0.0897933	Cysteine proteinase inhibitor	Late embryogenesis abundant protein 18		A.thaliana	GO:0004518	nuclease activity	GO:0009414	-0.047		chr2_11440375	T_A	13	AT2G26530	AT3G10930	0.85848864	5.527484513	4.86E-08	1.24277311	7.738124026	4.32E-14		AT1G27730	AT3G15210	C2H2
A.thaliana	AT2G46510	0.08	No		ENOG411DV54	AT3G12490	ENOG411DZNJ	AT4G14880;AT3G22460	0.0883318	Cysteine proteinase inhibitor	cysteine synthase		A.thaliana	GO:0004527	exonuclease activity	GO:0009414	-0.047		chr3_19488340	G_GTTT/G_T/G_GT	10/1/1	AT3G50930	AT3G10930	1.263465695	7.612442183	1.06E-13	1.266565678	7.524583748	1.96E-13		AT1G27730	AT3G15210	C2H2
A.thaliana	AT3G08940	0.08	No		ENOG411DV54	AT3G12490	ENOG411E5IC	#N/A	0.0880986	Cysteine proteinase inhibitor	NA		A.thaliana	GO:0005664	nuclear origin of replication recognition complex	GO:0009414	-0.047		chr3_19488340	G_GTTT/G_T/G_GT	10/1/1	AT3G52400	AT3G10930	1.098622249	5.775055073	1.24E-08	1.266565678	7.524583748	1.96E-13		AT3G15210	AT3G15210	ERF
A.thaliana	AT3G19010	0.08	No		ENOG411DV54	AT3G12490	ENOG411E527	AT1G11530	0.0876445	Cysteine proteinase inhibitor	Thioredoxin		A.thaliana	GO:0035861	site of double-strand break	GO:0009414	-0.047		chr1_11303044	C_T	8	AT1G31130	AT3G10930	1.268017699	4.979315129	8.36E-07	1.628529736	8.013252528	5.89E-15		AT3G15210	AT3G15210	ERF
A.thaliana	AT3G21055	0.08	No		ENOG411DV54	AT3G12490	ENOG411E37P	AT1G61667;AT1G54890	0.0842842	Cysteine proteinase inhibitor	Protein of unknown function DUF538		A.thaliana	GO:0003690	double-stranded DNA binding	GO:0009414	-0.068		chr1_11310170	A_G	9	AT1G31130	AT3G10930	1.309246713	5.45987841	7.00E-08	1.648426634	8.647663438	4.85E-17		AT5G67300	AT3G15210	MYB
A.thaliana	AT3G23170	0.08	No		ENOG411DV54	AT3G12490	ENOG411E4Z5	AT5G42980;AT1G19730;AT1G45145	0.0816605	Cysteine proteinase inhibitor	Thioredoxin		A.thaliana	GO:0032502	developmental process	GO:0009414	-0.068		chr1_11304253	T_C	8	AT1G31130	AT3G10930	1.268017699	4.979315129	8.36E-07	1.628529736	8.013252528	5.89E-15		AT1G43160	AT3G15210	ERF
A.thaliana	AT3G47470	0.08	No		ENOG411DV54	AT3G12490	ENOG411E61Y	AT1G71730	0.0794542	Cysteine proteinase inhibitor	NA		A.thaliana	GO:0030983	mismatched DNA binding	GO:0009414	-0.07		chr1_11304258	A_T	10	AT1G31130	AT3G10930	1.176684422	5.17317059	3.15E-07	1.464546939	8.059882195	4.18E-15		AT1G43160	AT3G15210	ERF
A.thaliana	AT3G47960	0.08	No		ENOG411DV54	AT3G12490	ENOG411E2TI	AT4G09320	0.0776089	Cysteine proteinase inhibitor	nucleoside diphosphate kinase		A.thaliana	GO:0003684	damaged DNA binding	GO:0009414	-0.072		chr1_11312541	G_A	8	AT1G31130	AT3G10930	1.268017699	4.979315129	8.36E-07	1.628529736	8.013252528	5.89E-15		AT1G28370	AT3G15210	ERF
[truncated: 92,241 more rows]

## Sheet: Table S4
Supplemental Table 4. Correlation network analysis.
[truncated: 174,855 more rows]

## Sheet: Table S5
Supplemental Table 5. The enrichment analysis for co-functions, cell-type marker, and methylation-dependent cis-eQTL gene signatures.
[truncated: 689 more rows]

[truncated: 5 more sheets: Table S6, Table S7, Table S8, Table S9, Table S10]
